# Supplementary material for: 2-[2-(Hydroxy­meth­yl)phen­yl]-1-phenyl­ethanol
Source: Acta Crystallogr Sect E Struct Rep Online. 2009 Jan 28;65(Pt 2):o406. doi: 10.1107/S1600536809003043 (PMC2968234; doi:10.1107/S1600536809003043)
Supplement: Supplementary file 2 [file e-65-0o406-Isup2.hkl]

#
# h,k,l, Fc-squared, Fo-squared, sigma(Fo-squared) and status flag
#
data_I
_shelx_title ' vh21_m in Pbca'
_shelx_refln_list_code          4
_shelx_F_calc_maximum      301.17
_exptl_crystal_F_000       976.00
_reflns_d_resolution_high  0.8256
 
loop_
 _symmetry_equiv_pos_as_xyz
 'x, y, z'
 '-x+1/2, -y, z+1/2'
 '-x, y+1/2, -z+1/2'
 'x+1/2, -y+1/2, -z'
 '-x, -y, -z'
 'x-1/2, y, -z-1/2'
 'x, -y-1/2, z-1/2'
 '-x-1/2, y-1/2, z'
 
_cell_length_a     8.5500
_cell_length_b    15.8676
_cell_length_c    18.5925
_cell_angle_alpha  90.000
_cell_angle_beta   90.000
_cell_angle_gamma  90.000
 
_shelx_F_squared_multiplier     1.000
 
loop_
 _refln_index_h
 _refln_index_k
 _refln_index_l
 _refln_F_squared_calc
 _refln_F_squared_meas
 _refln_F_squared_sigma
 _refln_observed_status
   2   0   0    90706.30    65257.23   1008.09 o
   4   0   0     1031.30     1022.53     21.90 o
   6   0   0     2944.23     2927.46     74.56 o
   8   0   0      468.33      466.13     37.10 o
  10   0   0       10.68        0.00     16.16 o
   2   1   0     2977.67     2916.88     22.50 o
   4   1   0     1696.48     1724.79     21.13 o
   6   1   0      535.97      544.27     13.56 o
   8   1   0       50.37       43.26      6.73 o
  10   1   0        3.99        0.00     10.12 o
   0   2   0      235.64      251.22      5.87 o
   2   2   0     7050.65     6992.59     49.97 o
   4   2   0      937.06      964.27     15.12 o
   6   2   0      220.93      219.53      8.69 o
   8   2   0       32.65       42.38      6.40 o
  10   2   0       16.92       12.41     11.54 o
   2   3   0    41030.88    37797.28    504.57 o
   4   3   0     4556.79     4865.62     43.22 o
   6   3   0      377.51      393.28     11.76 o
   8   3   0        0.22       13.21      6.39 o
  10   3   0        8.60       27.18      9.57 o
   0   4   0     8161.99     7897.87     78.34 o
   2   4   0       83.94       94.58      3.98 o
   4   4   0     1729.00     1681.07     21.64 o
   6   4   0       16.54       26.48      4.49 o
   8   4   0       35.10       38.51      7.49 o
  10   4   0       46.30       53.98     14.35 o
   2   5   0     2941.85     2889.91     27.26 o
   4   5   0      475.13      457.36     10.68 o
   6   5   0        0.82        0.00      3.98 o
   8   5   0       66.53       71.04     10.76 o
  10   5   0       27.42       68.10     16.87 o
   0   6   0      253.12      269.98     10.11 o
   2   6   0      259.80      251.27      7.01 o
   4   6   0       21.80       14.16      2.98 o
   6   6   0        1.12        1.72      5.04 o
   8   6   0       12.68       20.35      9.60 o
   2   7   0     2939.92     2876.47     29.50 o
   4   7   0      118.85      117.60      5.88 o
   6   7   0      383.11      388.51     16.58 o
   8   7   0       31.84        8.69      8.03 o
   0   8   0     2175.15     2395.08     38.29 o
   2   8   0      266.80      286.07      8.52 o
   4   8   0      321.83      298.86      9.89 o
   6   8   0      133.08      135.60     10.87 o
   8   8   0       47.63       44.72      9.60 o
   2   9   0     1716.96     1770.48     23.99 o
   4   9   0      467.91      479.29     12.40 o
   6   9   0      283.98      238.87     17.28 o
   8   9   0       10.95        5.85     14.47 o
   0  10   0     1824.82     1880.97     36.23 o
   2  10   0      488.33      521.29     12.93 o
   4  10   0     2251.63     2074.68     44.77 o
   6  10   0     1025.31     1036.68     35.91 o
   8  10   0       36.42       29.69     11.22 o
   2  11   0     1511.41     1454.05     23.27 o
   4  11   0      649.56      589.16     20.39 o
   6  11   0       83.54       60.15     14.56 o
   8  11   0       55.35       64.92     12.40 o
   0  12   0        8.01        4.89      5.50 o
   2  12   0      279.11      275.89     10.51 o
   4  12   0        5.47       12.78      7.78 o
   6  12   0        0.77        9.90      8.44 o
   8  12   0       12.50       20.29     22.27 o
   2  13   0      247.10      237.62     11.87 o
   4  13   0      235.08      244.67     18.09 o
   6  13   0       96.67      108.69     15.56 o
   0  14   0     1176.90     1218.57     33.76 o
   2  14   0      488.89      456.49     16.55 o
   4  14   0        9.41       16.71      9.28 o
   6  14   0       20.99       24.50     10.32 o
   2  15   0       55.42       54.71     10.42 o
   4  15   0        0.34        0.07     11.32 o
   6  15   0        0.58       20.43     10.74 o
   0  16   0       38.70       52.50     19.69 o
   2  16   0        0.27        0.00      7.09 o
   4  16   0        0.10        0.00     12.87 o
   2  17   0      107.99      129.86     15.15 o
   4  17   0       62.44       87.42     14.78 o
   0  18   0        6.70        9.36     17.10 o
   2  18   0       10.62       24.85     15.66 o
   1   1   1     3496.71     3543.06     21.42 o
   2   1   1     1133.78     1187.19      9.23 o
   3   1   1       24.63       24.41      1.68 o
   4   1   1      347.15      330.73      6.04 o
   5   1   1      118.87      112.40      4.03 o
   6   1   1       60.92       62.01      3.58 o
   7   1   1      104.56      103.24      4.98 o
   8   1   1        0.76        9.63      3.63 o
   9   1   1       13.25       18.15      5.30 o
  10   1   1       14.00        6.07      7.72 o
   0   2   1     2713.00     2739.64     22.66 o
   1   2   1      354.91      357.14      4.42 o
   2   2   1     2392.68     2471.12     15.51 o
   3   2   1      714.25      690.51      7.84 o
   4   2   1       28.06       30.97      2.44 o
   5   2   1        0.31        4.21      1.84 o
   6   2   1      134.32      140.54      5.05 o
   7   2   1       53.84       64.37      4.20 o
   8   2   1       11.83       16.05      4.39 o
   9   2   1       32.64       31.14      7.77 o
  10   2   1        9.84       20.63      8.25 o
   1   3   1     6307.29     6455.57     33.53 o
   2   3   1     5021.91     5217.84     28.20 o
   3   3   1     1309.85     1361.78     11.88 o
   4   3   1     4624.46     4870.29     30.49 o
   5   3   1       25.08       25.45      2.37 o
   6   3   1      325.43      314.80      7.34 o
   7   3   1       29.25       27.88      3.61 o
   8   3   1       73.78       69.17      5.84 o
   9   3   1       36.66       22.59      7.37 o
  10   3   1       10.30       17.35     12.11 o
   0   4   1     3017.87     3036.37     25.82 o
   1   4   1      638.80      621.35      6.55 o
   2   4   1     3184.05     3091.57     19.45 o
   3   4   1      982.41      971.79      9.96 o
   4   4   1      963.98      982.46     11.51 o
   5   4   1      195.64      195.00      5.35 o
   6   4   1      186.59      186.39      6.29 o
   7   4   1        0.27        3.03      3.30 o
   8   4   1       45.80       49.47      7.86 o
   9   4   1       10.54       11.00      5.87 o
  10   4   1        0.55       16.05     14.37 o
   1   5   1      542.32      550.86      6.93 o
   2   5   1     2676.68     2707.19     18.36 o
   3   5   1      293.84      278.81      5.25 o
   4   5   1      945.90      901.27     11.16 o
   5   5   1      476.42      450.07      8.19 o
   6   5   1      278.60      278.68      7.62 o
   7   5   1       63.78       69.46      5.42 o
   8   5   1        0.01        7.46      4.83 o
   9   5   1        0.28        3.37      5.73 o
   0   6   1     2469.21     2459.95     24.90 o
   1   6   1       25.21       29.46      2.07 o
   2   6   1      579.06      574.55      7.56 o
   3   6   1       14.66       12.93      1.81 o
   4   6   1      496.96      523.92      8.26 o
   5   6   1        6.26       13.18      3.67 o
   6   6   1      238.36      233.10      8.24 o
   7   6   1       18.54       11.26      4.88 o
   8   6   1        0.04        3.32      5.65 o
   9   6   1       35.81       39.34      8.37 o
   1   7   1      900.01      970.89     10.58 o
   2   7   1     1027.49     1034.23     11.13 o
   3   7   1        9.32        7.51      1.82 o
   4   7   1       23.74       32.29      2.63 o
   5   7   1        7.91       10.03      3.53 o
   6   7   1      314.53      296.84     10.29 o
   7   7   1       23.03       27.96      7.17 o
   8   7   1        9.24        2.82      5.42 o
   9   7   1        1.84        2.60      6.18 o
   0   8   1     1139.37     1239.71     18.23 o
   1   8   1       84.79       82.50      3.54 o
   2   8   1        7.67       10.11      2.01 o
   3   8   1      156.06      142.93      4.48 o
   4   8   1       95.10       96.59      4.04 o
   5   8   1       23.85       26.99      3.52 o
   6   8   1      117.25      122.37      7.99 o
   7   8   1        3.22        9.17      5.11 o
   8   8   1       59.00       69.67      8.06 o
   9   8   1        1.43        0.00      5.98 o
   1   9   1      102.81      109.36      4.16 o
   2   9   1      185.58      196.45      5.42 o
   3   9   1        0.17        0.00      2.05 o
   4   9   1       63.92       67.36      4.43 o
   5   9   1       25.46       22.09      5.34 o
   6   9   1        4.42        0.00      4.30 o
   7   9   1        2.44        8.46      5.62 o
   8   9   1       12.73       15.87      6.36 o
   9   9   1        2.83        6.83      6.94 o
   0  10   1      212.79      237.94      8.74 o
   1  10   1      422.16      420.32      8.11 o
   2  10   1       30.86       31.38      3.04 o
   3  10   1     1512.60     1456.55     17.01 o
   4  10   1       91.34       90.62      5.62 o
   5  10   1      854.26      864.12     19.70 o
   6  10   1        1.64        0.31      5.76 o
   7  10   1       83.36       90.15      8.89 o
   8  10   1        5.51        1.60      6.28 o
   1  11   1       26.48       35.01      3.24 o
   2  11   1      262.83      260.86      6.87 o
   3  11   1        5.51        7.63      2.95 o
   4  11   1       13.14       13.70      4.83 o
   5  11   1        0.28        0.00      5.50 o
   6  11   1       14.98        7.85      5.32 o
   7  11   1        4.06       16.34      6.30 o
   8  11   1        2.03       13.41      6.93 o
   0  12   1       31.49       31.06      4.84 o
   1  12   1       53.37       53.97      3.92 o
   2  12   1      343.21      334.22      8.66 o
   3  12   1      137.10      138.29      6.96 o
   4  12   1       94.58       95.74      7.63 o
   5  12   1       68.98       74.62      8.06 o
   6  12   1        2.53        8.25      5.82 o
   7  12   1        4.99        7.18      6.10 o
   8  12   1       11.81       39.33      8.27 o
   1  13   1      562.73      523.53     10.58 o
   2  13   1      185.43      205.04      7.34 o
   3  13   1      358.27      335.77     11.42 o
   4  13   1      214.86      223.48     12.35 o
   5  13   1       31.32       20.84      6.43 o
   6  13   1        8.81       18.58      6.68 o
   7  13   1       12.65       18.21      7.09 o
   0  14   1      547.17      519.24     15.67 o
   1  14   1        9.73       17.27      4.01 o
   2  14   1        2.01        0.00      4.43 o
   3  14   1       46.11       43.11      6.48 o
   4  14   1       45.02       43.72      7.31 o
   5  14   1       10.61       11.41      6.67 o
   6  14   1       52.70       65.51      9.24 o
   7  14   1        7.85        2.77      7.29 o
   1  15   1      406.25      406.57     11.46 o
   2  15   1       40.08       37.31      5.85 o
   3  15   1       63.77       71.77      8.40 o
   4  15   1       18.96       27.90      7.06 o
   5  15   1        4.07        5.45      6.48 o
   6  15   1       73.11       80.01      9.86 o
   0  16   1        1.87        4.89      7.26 o
   1  16   1        4.67       17.20      5.06 o
   2  16   1        0.33        0.00      5.71 o
   3  16   1        4.55        0.00      6.83 o
   4  16   1       21.54       33.84      7.63 o
   5  16   1        3.40        0.00      6.10 o
   1  17   1      109.37      120.40      9.43 o
   2  17   1       14.75        6.95      8.30 o
   3  17   1       30.67       50.80      8.21 o
   4  17   1        2.32        0.00      8.39 o
   0  18   1       12.82       20.19     10.36 o
   1  18   1        5.16        0.00      8.78 o
   2  18   1       19.28        3.72      9.31 o
   3  18   1       28.14       33.58      9.18 o
   1  19   1       10.94        3.79     11.36 o
   0   0   2       55.21       59.67      2.36 o
   1   0   2       45.34       49.32      2.04 o
   2   0   2    14092.02    13949.39    109.82 o
   3   0   2      366.26      354.98      7.23 o
   4   0   2      384.76      407.38      8.90 o
   5   0   2        1.80        4.45      2.62 o
   6   0   2        1.35        0.00      2.91 o
   7   0   2        0.93       10.22      4.59 o
   8   0   2        0.09        0.00      4.90 o
   9   0   2        0.72        1.72      7.03 o
  10   0   2        0.39        0.00     10.22 o
   1   1   2     9683.14     9614.72     52.10 o
   2   1   2        5.02        4.70      1.18 o
   3   1   2      434.29      432.22      5.99 o
   4   1   2      735.31      722.61      9.06 o
   5   1   2      260.10      225.32      5.58 o
   6   1   2      173.48      186.11      5.69 o
   7   1   2      301.30      285.16      7.83 o
   8   1   2      329.31      329.28     10.07 o
   9   1   2       37.14       40.34      6.71 o
  10   1   2       57.95       49.47     18.31 o
   0   2   2    11689.21    11231.85     98.80 o
   1   2   2      920.25      914.47      8.87 o
   2   2   2      524.15      525.35      6.19 o
   3   2   2      872.59      996.05      9.64 o
   4   2   2     1276.37     1260.51     12.47 o
   5   2   2      525.56      522.55      8.21 o
   6   2   2       19.20       20.58      2.63 o
   7   2   2       84.68       80.97      4.88 o
   8   2   2        9.14       19.44      4.14 o
   9   2   2       33.98       36.07      6.11 o
  10   2   2        0.62        3.24      7.83 o
   1   3   2     4640.60     4732.44     26.38 o
   2   3   2     3390.91     3475.54     20.46 o
   3   3   2      160.73      149.57      3.58 o
   4   3   2     4743.31     4847.93     30.39 o
   5   3   2       67.14       70.85      3.38 o
   6   3   2       97.23       98.58      4.73 o
   7   3   2        0.03        0.00      3.04 o
   8   3   2        0.43        0.94      3.98 o
   9   3   2        3.15        5.87      5.25 o
  10   3   2        6.90       12.05      8.30 o
   0   4   2      513.18      496.09      8.21 o
   1   4   2        0.69        0.00      1.25 o
   2   4   2       81.74       77.46      2.40 o
   3   4   2      326.15      299.58      5.13 o
   4   4   2       87.96       99.65      3.53 o
   5   4   2      189.09      194.62      5.30 o
   6   4   2      620.86      579.48     10.85 o
   7   4   2        0.35        0.00      3.09 o
   8   4   2        6.43       12.94      4.48 o
   9   4   2       46.32       61.37      7.81 o
  10   4   2       51.52       64.87     20.13 o
   1   5   2       32.42       41.60      2.08 o
   2   5   2      330.18      340.33      5.22 o
   3   5   2      993.99     1061.90     11.01 o
   4   5   2       45.06       39.35      2.53 o
   5   5   2     1215.99     1195.24     14.81 o
   6   5   2      134.30      124.75      5.78 o
   7   5   2      367.98      346.19     11.45 o
   8   5   2       34.58       40.12      5.62 o
   9   5   2       71.86       75.87      8.33 o
   0   6   2     1811.48     1914.20     21.24 o
   1   6   2       15.75       16.67      1.80 o
   2   6   2      262.20      261.93      4.97 o
   3   6   2        0.37        1.94      1.60 o
   4   6   2      325.03      305.95      6.21 o
   5   6   2       59.63       56.88      3.93 o
   6   6   2       90.32       96.07      5.73 o
   7   6   2        1.93        0.89      4.18 o
   8   6   2        1.05        6.34      5.04 o
   9   6   2       38.02       43.62      7.77 o
   1   7   2     1218.34     1255.94     12.30 o
   2   7   2        4.18        5.39      1.77 o
   3   7   2        0.01        0.15      1.64 o
   4   7   2        0.70        1.99      2.04 o
   5   7   2       60.03       63.60      4.26 o
   6   7   2        0.12        0.00      3.81 o
   7   7   2       70.86       84.15      7.42 o
   8   7   2       62.29       63.85      7.35 o
   9   7   2       41.41       34.57      8.61 o
   0   8   2      644.97      675.52     13.18 o
   1   8   2        9.48       14.10      2.11 o
   2   8   2      300.39      309.16      6.20 o
   3   8   2      205.98      210.15      5.27 o
   4   8   2      180.50      188.53      7.77 o
   5   8   2        0.52        0.00      2.97 o
   6   8   2      229.04      219.28     10.36 o
   7   8   2       47.33       52.50      6.42 o
   8   8   2       24.57       34.37      7.30 o
   9   8   2       35.46       37.04      7.65 o
   1   9   2      180.24      151.23      4.76 o
   2   9   2     2088.88     2020.65     18.19 o
   3   9   2       17.71       23.50      2.81 o
   4   9   2      383.05      381.69      9.21 o
   5   9   2      386.47      356.55     10.33 o
   6   9   2       74.34       96.05      7.71 o
   7   9   2      246.17      266.81     13.39 o
   8   9   2        5.23       11.13      5.96 o
   9   9   2       29.25       22.75      7.66 o
   0  10   2        5.95        0.78      3.09 o
   1  10   2       65.62       67.76      3.72 o
   2  10   2      476.58      485.28      8.77 o
   3  10   2       40.37       34.32      3.71 o
   4  10   2       13.71       11.94      3.57 o
   5  10   2       15.13       14.97      4.80 o
   6  10   2       23.17       14.22      5.40 o
   7  10   2        0.01        0.54      6.71 o
   8  10   2        4.71        0.00      6.26 o
   1  11   2       65.21       63.06      3.89 o
   2  11   2      210.62      199.28      6.57 o
   3  11   2       19.73       15.73      3.81 o
   4  11   2      263.01      261.02      9.94 o
   5  11   2        1.55        5.57      4.91 o
   6  11   2       24.89       13.02      5.78 o
   7  11   2        2.81        0.00      5.54 o
   8  11   2        8.52       16.13      7.77 o
   0  12   2      740.59      716.65     17.64 o
   1  12   2       13.02       12.30      2.96 o
   2  12   2       51.60       52.82      4.44 o
   3  12   2       97.11       85.22      5.94 o
   4  12   2       71.29       68.10      6.84 o
   5  12   2        3.08        4.63      5.36 o
   6  12   2       35.64       33.37      7.55 o
   7  12   2       23.76       15.41      6.55 o
   8  12   2        0.00       16.78      7.51 o
   1  13   2       90.30       93.42      5.53 o
   2  13   2      228.96      219.94      8.72 o
   3  13   2      128.33      127.43      7.90 o
   4  13   2        4.86        0.54      5.16 o
   5  13   2       45.78       29.26      6.44 o
   6  13   2        0.14        1.00      6.50 o
   7  13   2        0.64       17.98      7.16 o
   0  14   2      878.23      842.01     19.73 o
   1  14   2        0.03        1.93      3.65 o
   2  14   2      276.58      269.94      9.85 o
   3  14   2        2.18       11.33      4.91 o
   4  14   2       17.21       17.96      6.33 o
   5  14   2       19.43       17.80      9.41 o
   6  14   2       46.76       64.31      8.89 o
   7  14   2       10.82       11.15      7.37 o
   1  15   2      308.76      305.41     10.00 o
   2  15   2       16.45       21.55      5.68 o
   3  15   2       13.49       23.63      5.76 o
   4  15   2        3.03       12.35      6.50 o
   5  15   2       42.01       45.99      7.82 o
   6  15   2       25.91       37.97      8.32 o
   0  16   2      194.33      193.25     13.75 o
   1  16   2        3.64       12.88      5.89 o
   2  16   2        5.66        4.21      5.52 o
   3  16   2        1.72        9.53      6.42 o
   4  16   2       27.33       32.24      7.82 o
   5  16   2       55.88       63.00      9.34 o
   1  17   2        1.58       15.24      6.14 o
   2  17   2       21.52       33.79      8.32 o
   3  17   2        0.52        0.00      5.98 o
   4  17   2        6.68        0.00      7.01 o
   0  18   2       53.04       81.33     20.20 o
   1  18   2       29.03       36.46      7.56 o
   2  18   2       39.10       34.94      9.14 o
   3  18   2       68.78       90.00      9.98 o
   1  19   2        0.00        1.22     10.68 o
   1   1   3    37229.17    30752.99    783.63 o
   2   1   3    15798.99    15404.63     87.36 o
   3   1   3     1166.27     1141.84     10.56 o
   4   1   3        3.59        3.63      1.57 o
   5   1   3      529.00      576.50      9.02 o
   6   1   3      104.41      104.97      4.51 o
   7   1   3      270.61      276.36      8.52 o
   8   1   3      115.03      124.66      7.05 o
   9   1   3        1.42        5.11      5.32 o
  10   1   3        0.06        0.00      6.65 o
   0   2   3     1550.30     1623.89     16.68 o
   1   2   3      728.32      739.12      8.28 o
   2   2   3     9396.44     9482.34     48.93 o
   3   2   3      122.74      107.84      3.03 o
   4   2   3     2284.04     2230.15     17.81 o
   5   2   3        0.88        3.30      1.82 o
   6   2   3       38.87       35.98      3.27 o
   7   2   3        6.38       11.28      3.34 o
   8   2   3      154.43      157.92      8.32 o
   9   2   3        1.17        5.07      4.45 o
  10   2   3       19.67        9.41      9.55 o
   1   3   3     4131.30     4066.13     25.29 o
   2   3   3      556.49      531.93      7.13 o
   3   3   3      918.21      879.95      8.86 o
   4   3   3       62.31       62.78      3.68 o
   5   3   3        0.09        1.40      2.17 o
   6   3   3        6.37       11.02      2.70 o
   7   3   3       47.33       52.50      4.51 o
   8   3   3      300.05      303.64     12.14 o
   9   3   3       35.85       27.36      5.77 o
  10   3   3        6.75        3.59     13.30 o
   0   4   3      387.18      380.07      7.69 o
   1   4   3     4018.91     4072.29     24.59 o
   2   4   3     1522.77     1544.82     14.00 o
   3   4   3     4205.79     4464.54     26.95 o
   4   4   3       16.87       17.81      1.93 o
   5   4   3      831.27      843.32     12.08 o
   6   4   3       11.75       16.44      3.27 o
   7   4   3        0.29        4.89      3.34 o
   8   4   3       43.15       37.71      5.23 o
   9   4   3        4.61       12.41      5.53 o
  10   4   3        2.77        2.72      6.70 o
   1   5   3      482.68      496.15      6.23 o
   2   5   3       40.65       36.63      1.80 o
   3   5   3      148.20      148.73      3.54 o
   4   5   3     1360.96     1383.31     14.31 o
   5   5   3        1.47        4.67      2.32 o
   6   5   3      380.89      342.61      9.99 o
   7   5   3        1.59        2.04      3.52 o
   8   5   3       32.37       36.07      5.39 o
   9   5   3        1.05        6.70      5.53 o
   0   6   3      228.19      245.57      8.70 o
   1   6   3      818.18      808.57      8.92 o
   2   6   3      181.60      176.89      3.99 o
   3   6   3     3582.37     3628.09     24.23 o
   4   6   3      555.45      496.53      8.23 o
   5   6   3      493.11      505.71     10.43 o
   6   6   3      402.29      365.84     10.52 o
   7   6   3        3.20        5.61      3.88 o
   8   6   3       48.94       58.23      6.94 o
   9   6   3       62.71       66.22      8.67 o
   1   7   3      125.77      122.87      3.82 o
   2   7   3      423.31      418.60      6.67 o
   3   7   3        3.87        2.70      1.68 o
   4   7   3       14.98       16.52      2.91 o
   5   7   3      114.06      118.46      6.07 o
   6   7   3       64.07       68.30      5.46 o
   7   7   3       88.05       94.62      7.67 o
   8   7   3        9.67       13.95      6.01 o
   9   7   3       20.58       22.25      6.93 o
   0   8   3       19.41       19.42      3.17 o
   1   8   3        0.28        0.00      1.81 o
   2   8   3      262.77      255.53      5.60 o
   3   8   3       23.49       17.25      2.54 o
   4   8   3        8.46        8.66      2.98 o
   5   8   3      218.17      203.39      7.88 o
   6   8   3      318.42      333.88     11.49 o
   7   8   3      100.96      110.27      8.61 o
   8   8   3      201.68      222.53     11.78 o
   9   8   3        8.00        0.00      7.85 o
   1   9   3     1603.62     1651.53     16.10 o
   2   9   3        1.53        2.53      1.95 o
   3   9   3        0.00        0.01      2.40 o
   4   9   3      394.60      371.62     10.04 o
   5   9   3      487.03      467.05     12.05 o
   6   9   3      739.62      700.93     18.45 o
   7   9   3      107.50      120.57      8.85 o
   8   9   3        2.77        0.00      5.64 o
   9   9   3        0.22        7.20      7.18 o
   0  10   3      749.51      753.33     15.45 o
   1  10   3       91.72       92.17      4.23 o
   2  10   3       11.14       11.24      2.67 o
   3  10   3      394.09      377.87     10.06 o
   4  10   3       13.37       17.90      3.88 o
   5  10   3      203.87      205.46      8.44 o
   6  10   3       51.75       44.92      6.25 o
   7  10   3       34.17       38.07      7.10 o
   8  10   3        7.00       15.88      6.60 o
   1  11   3       62.09       65.46      3.94 o
   2  11   3      538.11      502.67     10.06 o
   3  11   3      120.02      127.55      6.59 o
   4  11   3     1023.15     1000.65     17.83 o
   5  11   3      261.11      269.45     11.65 o
   6  11   3       27.64       23.12      5.70 o
   7  11   3        3.25        9.22      6.29 o
   8  11   3        3.81        1.57      6.69 o
   0  12   3        2.87        4.12      4.03 o
   1  12   3       29.89       34.56      3.89 o
   2  12   3       24.86       23.02      4.39 o
   3  12   3      178.31      167.24      7.70 o
   4  12   3      425.57      415.19     12.95 o
   5  12   3       18.53       16.04      5.27 o
   6  12   3       68.19       58.77      7.54 o
   7  12   3        0.50       11.78      6.32 o
   1  13   3       26.25       30.54      4.24 o
   2  13   3        8.46        7.23      4.10 o
   3  13   3        0.50        5.55      4.01 o
   4  13   3      143.45      140.11      9.48 o
   5  13   3        4.32        7.30      5.38 o
   6  13   3       19.91       16.84      7.16 o
   7  13   3       13.04       19.15      7.35 o
   0  14   3       46.10       46.38      7.36 o
   1  14   3        3.12        6.54      3.85 o
   2  14   3      173.17      171.55      9.16 o
   3  14   3       10.23       15.72      5.12 o
   4  14   3        3.86        9.06      5.33 o
   5  14   3       37.03       38.78      7.28 o
   6  14   3       33.63       43.89      8.24 o
   1  15   3       53.16       56.49      6.30 o
   2  15   3       28.03       32.07      5.45 o
   3  15   3       20.56       18.08      5.48 o
   4  15   3       13.20       19.09      6.75 o
   5  15   3       11.25        7.84      6.56 o
   6  15   3       11.63       16.30      7.96 o
   0  16   3       15.38       17.85      7.31 o
   1  16   3       13.26       18.10      5.27 o
   2  16   3        1.45        0.00      4.95 o
   3  16   3        9.04        9.63      5.85 o
   4  16   3        1.42       15.12      6.91 o
   5  16   3        1.63        0.00      7.18 o
   1  17   3        1.14        0.55      6.54 o
   2  17   3        4.61       14.29      6.27 o
   3  17   3        0.61        5.60      7.02 o
   4  17   3        0.17        0.00      7.25 o
   0  18   3        0.67        2.84     12.77 o
   1  18   3       14.58        9.67      7.59 o
   2  18   3        1.55       11.25      9.01 o
   3  18   3       29.79       42.38     10.13 o
   0   0   4        5.49        6.09      2.14 o
   1   0   4      123.47      122.50      3.79 o
   2   0   4     5880.53     6053.40     45.14 o
   3   0   4     1453.85     1469.85     17.59 o
   4   0   4       25.50       22.58      2.88 o
   5   0   4       16.13       15.84      3.17 o
   6   0   4      185.84      181.26      7.99 o
   7   0   4        0.03        3.85      4.00 o
   8   0   4       18.07       25.01      8.00 o
   9   0   4        6.38        5.38      7.84 o
  10   0   4        0.22       19.10     10.24 o
   1   1   4     1932.08     1994.89     13.24 o
   2   1   4      367.21      382.47      5.15 o
   3   1   4       94.36       98.93      2.98 o
   4   1   4     1521.71     1524.46     13.48 o
   5   1   4       37.58       41.52      2.78 o
   6   1   4       35.77       31.11      3.28 o
   7   1   4       15.29       16.59      3.22 o
   8   1   4        6.76       11.47      4.18 o
   9   1   4        8.46       15.63      6.74 o
  10   1   4        0.23        0.00      7.70 o
   0   2   4       24.97       25.19      2.18 o
   1   2   4     4582.69     4663.55     28.11 o
   2   2   4     2145.63     2130.04     15.31 o
   3   2   4     4850.53     5048.24     29.28 o
   4   2   4        8.29        5.60      1.67 o
   5   2   4      435.19      414.52      7.63 o
   6   2   4       77.05       73.33      4.08 o
   7   2   4      195.61      185.69      7.32 o
   8   2   4        0.52        0.36      3.94 o
   9   2   4      117.65      126.42      9.55 o
  10   2   4        4.48        0.00     13.40 o
   1   3   4     2899.02     2823.89     20.70 o
   2   3   4       13.70       14.91      1.98 o
   3   3   4      315.74      354.29      5.95 o
   4   3   4      709.48      755.28      9.18 o
   5   3   4      922.70      881.14     12.32 o
   6   3   4        7.80        4.20      2.74 o
   7   3   4      135.98      123.43      6.61 o
   8   3   4        1.80       12.60      4.56 o
   9   3   4       41.55       47.54      6.28 o
  10   3   4        1.25        3.36      9.06 o
   0   4   4      235.65      230.38      5.64 o
   1   4   4     3049.56     3110.04     20.39 o
   2   4   4       55.85       59.17      3.20 o
   3   4   4     3857.18     4143.44     27.34 o
   4   4   4        3.63        4.38      1.79 o
   5   4   4      181.00      170.40      5.98 o
   6   4   4      335.67      303.69      9.30 o
   7   4   4        5.55        3.13      3.59 o
   8   4   4       12.92       12.01      4.59 o
   9   4   4        7.74       23.19      6.49 o
   1   5   4       72.61       73.54      2.51 o
   2   5   4     1329.54     1338.45     13.61 o
   3   5   4      499.58      505.76      8.48 o
   4   5   4      403.62      388.22      7.23 o
   5   5   4      491.51      471.92     10.85 o
   6   5   4       22.96       23.20      4.11 o
   7   5   4      243.96      240.17      8.83 o
   8   5   4      175.01      168.11      9.12 o
   9   5   4       43.23       55.27      7.36 o
   0   6   4     5803.16     6073.52     48.73 o
   1   6   4       59.51       72.13      2.82 o
   2   6   4     1984.67     2109.33     17.39 o
   3   6   4       36.96       35.12      2.97 o
   4   6   4       21.38       22.47      2.64 o
   5   6   4      359.35      346.74     11.10 o
   6   6   4      433.11      407.66     11.26 o
   7   6   4      198.87      215.17      8.98 o
   8   6   4      319.02      312.76     13.29 o
   9   6   4       34.17       45.84      7.68 o
   1   7   4     5311.24     5572.76     33.29 o
   2   7   4        4.23        5.85      1.65 o
   3   7   4      298.07      325.54      6.47 o
   4   7   4        0.01        6.31      2.78 o
   5   7   4        0.20        5.21      3.19 o
   6   7   4        1.65        0.00      3.59 o
   7   7   4        7.46       12.64      4.59 o
   8   7   4       40.49       44.96      6.87 o
   9   7   4       38.53       53.42      8.31 o
   0   8   4      355.24      399.78     10.13 o
   1   8   4        0.08        0.00      1.72 o
   2   8   4       75.36       72.50      3.21 o
   3   8   4      236.59      241.33      7.61 o
   4   8   4      162.05      149.65      6.53 o
   5   8   4        6.26        7.17      4.65 o
   6   8   4        8.61       13.45      4.02 o
   7   8   4       15.67       15.17      5.95 o
   8   8   4       25.75       40.63      8.68 o
   9   8   4        6.36       22.72      7.29 o
   1   9   4      249.55      230.39      5.81 o
   2   9   4       24.09       24.57      2.75 o
   3   9   4       90.99       94.88      5.28 o
   4   9   4      792.39      770.99     14.76 o
   5   9   4       18.26       16.03      4.80 o
   6   9   4      226.90      231.88     10.17 o
   7   9   4       32.18       30.54      6.10 o
   8   9   4        2.32        7.26      5.64 o
   0  10   4      320.42      364.07     10.74 o
   1  10   4      104.08      100.58      4.29 o
   2  10   4       25.26       33.64      3.51 o
   3  10   4       14.11       13.00      3.37 o
   4  10   4        2.11        0.81      3.46 o
   5  10   4        5.29        6.05      4.09 o
   6  10   4       12.45       19.98      5.54 o
   7  10   4        0.29        0.00      5.21 o
   8  10   4        0.21        4.99      6.25 o
   1  11   4      116.44      107.64      5.14 o
   2  11   4        5.02        2.77      3.07 o
   3  11   4       31.25       33.19      4.58 o
   4  11   4       17.97       22.78      4.44 o
   5  11   4        8.89       10.10      4.57 o
   6  11   4        3.69       10.98      5.61 o
   7  11   4       33.91       50.06      9.87 o
   8  11   4        0.72        7.55      6.81 o
   0  12   4        4.81        9.45      4.26 o
   1  12   4      197.98      187.06      7.24 o
   2  12   4      252.52      242.70      8.81 o
   3  12   4      643.59      616.48     14.12 o
   4  12   4       19.18       18.06      4.70 o
   5  12   4       40.73       45.77      6.00 o
   6  12   4       19.25       21.94      5.83 o
   7  12   4        0.24        0.00      6.12 o
   1  13   4        5.37        2.05      3.75 o
   2  13   4      155.69      140.44      7.49 o
   3  13   4        4.42        8.89      4.32 o
   4  13   4        0.03        0.97      4.36 o
   5  13   4        7.44        2.22      5.21 o
   6  13   4        0.05        7.20      7.65 o
   7  13   4        4.45       11.95      7.09 o
   0  14   4      484.48      441.56     18.71 o
   1  14   4       49.81       49.09      5.45 o
   2  14   4      182.11      187.77      8.65 o
   3  14   4       72.53       75.42      6.27 o
   4  14   4        1.70        0.00      5.14 o
   5  14   4       10.00       24.36      6.34 o
   6  14   4       16.68       22.71      7.26 o
   1  15   4      167.70      169.29      9.10 o
   2  15   4       25.01       25.18      5.03 o
   3  15   4        6.12       11.89      5.19 o
   4  15   4        1.61        4.18      5.35 o
   5  15   4        8.49       18.86      7.23 o
   6  15   4       20.03       10.60      9.24 o
   0  16   4        3.04        1.24      7.93 o
   1  16   4        0.11        0.31      5.33 o
   2  16   4       11.93       11.61      8.06 o
   3  16   4        3.86        6.50      5.90 o
   4  16   4        0.42        2.66      6.39 o
   5  16   4        4.07        2.02      6.97 o
   1  17   4        4.23        0.86      5.98 o
   2  17   4        1.98        4.61     10.78 o
   3  17   4       33.39       30.65      7.65 o
   4  17   4        0.50        0.09      6.70 o
   0  18   4       19.10        5.99     10.71 o
   1  18   4        0.96        3.73      7.30 o
   2  18   4        4.80        6.98      7.25 o
   3  18   4        7.92       29.71     12.24 o
   1   1   5      899.94      898.72      8.25 o
   2   1   5     1343.74     1311.37     11.09 o
   3   1   5        0.37        3.79      1.38 o
   4   1   5      115.57      113.43      3.74 o
   5   1   5        8.38        9.31      2.05 o
   6   1   5       22.04       27.15      3.26 o
   7   1   5        0.19        0.00      3.57 o
   8   1   5       13.30       12.97      4.61 o
   9   1   5       55.34       55.13      7.47 o
  10   1   5        9.84        6.91      8.12 o
   0   2   5     4229.02     4190.72     33.03 o
   1   2   5     1248.17     1185.94     10.26 o
   2   2   5      156.91      153.53      3.46 o
   3   2   5     2154.27     2246.59     16.37 o
   4   2   5       66.85       71.61      2.96 o
   5   2   5        1.12        4.21      2.68 o
   6   2   5      274.88      278.36      8.07 o
   7   2   5       77.73       81.80      6.11 o
   8   2   5        5.27        4.03      4.25 o
   9   2   5       32.49       39.97      8.09 o
  10   2   5        1.74       16.63      7.97 o
   1   3   5      666.51      690.31      7.55 o
   2   3   5     3541.71     3748.37     30.07 o
   3   3   5     1295.38     1233.65     12.05 o
   4   3   5      506.87      526.52      8.38 o
   5   3   5        1.55        4.49      2.09 o
   6   3   5        1.08        7.17      3.06 o
   7   3   5        6.19        3.11      3.54 o
   8   3   5       31.80       28.02      7.00 o
   9   3   5        4.26        4.54      5.48 o
   0   4   5        6.52       10.55      1.92 o
   1   4   5      385.63      413.74      5.83 o
   2   4   5     1011.14     1044.15     13.17 o
   3   4   5     4428.08     4600.78     32.26 o
   4   4   5       55.49       72.72      3.31 o
   5   4   5      809.78      774.82     15.69 o
   6   4   5      173.02      172.22      7.72 o
   7   4   5      128.87      119.03      6.89 o
   8   4   5        7.97        7.61      4.72 o
   9   4   5        2.59        3.98      5.53 o
   1   5   5     2031.24     2000.68     15.96 o
   2   5   5      561.77      568.00      8.26 o
   3   5   5      768.55      751.83     10.28 o
   4   5   5       11.54       10.83      2.36 o
   5   5   5      945.90      942.82     15.86 o
   6   5   5       59.33       58.92      4.96 o
   7   5   5       20.16       16.11      4.12 o
   8   5   5       62.57       62.17      6.53 o
   9   5   5       57.70       50.74      8.31 o
   0   6   5     4224.66     4686.49     40.45 o
   1   6   5      376.99      360.25      5.82 o
   2   6   5     1753.51     1962.71     16.44 o
   3   6   5       40.07       41.00      2.82 o
   4   6   5       30.23       25.15      3.32 o
   5   6   5        8.43       10.66      3.22 o
   6   6   5       36.05       28.38      4.23 o
   7   6   5        5.90       15.35      4.26 o
   8   6   5       18.49       31.43      5.53 o
   9   6   5        3.67       22.35      6.35 o
   1   7   5      106.42      111.50      3.63 o
   2   7   5      140.68      156.15      4.61 o
   3   7   5        1.42        4.03      2.60 o
   4   7   5      258.40      258.61      8.23 o
   5   7   5       16.45       14.56      3.59 o
   6   7   5       24.79       28.12      4.41 o
   7   7   5        7.17        0.00      3.97 o
   8   7   5       30.43       35.68      6.21 o
   9   7   5        2.32        6.33      6.72 o
   0   8   5      678.51      654.97     13.05 o
   1   8   5      423.73      409.53      7.17 o
   2   8   5        0.63        0.19      1.97 o
   3   8   5      567.49      560.08     11.74 o
   4   8   5        7.58        9.84      3.34 o
   5   8   5       53.27       48.88      5.10 o
   6   8   5        5.96        5.24      4.00 o
   7   8   5        8.33        7.62      4.78 o
   8   8   5       23.41       29.91      6.51 o
   9   8   5        7.52        5.15      7.67 o
   1   9   5      329.58      348.64      7.05 o
   2   9   5       23.87       26.35      3.10 o
   3   9   5        2.15        4.50      2.99 o
   4   9   5       41.81       40.41      4.54 o
   5   9   5       75.66       76.09      5.95 o
   6   9   5       13.21       16.98      4.43 o
   7   9   5      144.10      131.22      9.35 o
   8   9   5       69.67       79.14      8.43 o
   0  10   5        1.99        0.00      3.09 o
   1  10   5      199.31      212.09      6.41 o
   2  10   5      148.55      156.51      6.64 o
   3  10   5      306.53      302.02      9.41 o
   4  10   5      186.83      182.51      7.92 o
   5  10   5       99.63       85.60      6.18 o
   6  10   5       37.54       40.32      7.64 o
   7  10   5        7.86        8.99      5.72 o
   8  10   5       58.74       57.94      8.42 o
   1  11   5       41.62       47.97      4.22 o
   2  11   5       66.74       61.85      5.10 o
   3  11   5        3.88        0.00      3.54 o
   4  11   5       41.73       47.12      5.09 o
   5  11   5       66.88       68.56      5.84 o
   6  11   5        0.49        0.00      4.90 o
   7  11   5        7.33       10.88      5.96 o
   8  11   5        0.02        1.76      6.74 o
   0  12   5       86.38       95.92      9.21 o
   1  12   5      200.18      200.56      7.44 o
   2  12   5        1.55        4.33      3.75 o
   3  12   5      336.61      328.04     10.58 o
   4  12   5        3.03        4.60      3.93 o
   5  12   5       97.06      111.97      7.83 o
   6  12   5        6.46        7.88      5.46 o
   7  12   5        1.28        6.63      8.32 o
   1  13   5      214.69      210.87      8.48 o
   2  13   5       32.78       34.17      4.93 o
   3  13   5       18.74       14.20      4.16 o
   4  13   5        1.33        7.44      4.20 o
   5  13   5       18.38       20.35      5.65 o
   6  13   5        2.08        4.74      5.85 o
   7  13   5        4.61        2.05      7.07 o
   0  14   5      158.94      176.41     12.90 o
   1  14   5        8.31        9.94      5.35 o
   2  14   5        6.65        7.16      4.19 o
   3  14   5        0.69        2.01      4.11 o
   4  14   5       20.70       13.64      4.89 o
   5  14   5        8.20        9.02      5.90 o
   6  14   5        6.15        8.24      6.84 o
   1  15   5      467.85      438.96     14.87 o
   2  15   5       44.44       59.54      6.45 o
   3  15   5        7.64        4.06      4.63 o
   4  15   5       14.07       17.82      5.99 o
   5  15   5       87.94       82.35      9.42 o
   6  15   5        5.05       10.85      8.25 o
   0  16   5        7.54        9.02      8.60 o
   1  16   5       31.67       35.44      6.56 o
   2  16   5        0.07        4.87      5.42 o
   3  16   5       57.51       53.76      7.39 o
   4  16   5        0.04        1.03      6.74 o
   5  16   5       41.26       30.49      7.68 o
   1  17   5        6.23        5.56      5.51 o
   2  17   5        0.58       10.46      6.46 o
   3  17   5        0.79       17.73      6.99 o
   4  17   5        3.24        9.55      7.45 o
   0  18   5        1.32        0.00      9.94 o
   1  18   5       14.36       27.51      8.35 o
   2  18   5        3.04        9.01      6.80 o
   0   0   6    10726.78    10775.09    104.38 o
   1   0   6      816.99      818.49     11.45 o
   2   0   6      625.89      593.61     10.07 o
   3   0   6        7.51        9.85      2.25 o
   4   0   6       18.77       19.71      2.97 o
   5   0   6       81.63       84.53      5.22 o
   6   0   6      305.33      279.43     11.33 o
   7   0   6      366.66      385.75     20.04 o
   8   0   6        1.15        5.84      7.48 o
   9   0   6       25.57       17.86      9.15 o
   1   1   6     2323.67     2347.56     15.79 o
   2   1   6     4225.92     4370.22     25.77 o
   3   1   6      669.31      692.86      8.30 o
   4   1   6       31.66       35.68      2.38 o
   5   1   6       67.54       72.63      3.73 o
   6   1   6       22.84       23.46      3.26 o
   7   1   6       26.14       41.52      6.00 o
   8   1   6       66.66       74.67      7.79 o
   9   1   6      107.74      142.54     10.50 o
   0   2   6     1659.69     1643.47     17.61 o
   1   2   6     1609.74     1641.93     12.40 o
   2   2   6      137.15      142.23      3.21 o
   3   2   6      619.97      681.53      7.90 o
   4   2   6      179.25      163.08      4.25 o
   5   2   6        4.44        2.23      2.10 o
   6   2   6      454.65      453.85     11.21 o
   7   2   6      308.11      296.00     10.96 o
   8   2   6       95.62       92.65      7.63 o
   9   2   6       70.93       78.96      8.42 o
   1   3   6     1955.39     2058.67     15.76 o
   2   3   6       84.86       85.00      3.07 o
   3   3   6     1568.51     1611.38     14.42 o
   4   3   6     1347.57     1316.83     14.13 o
   5   3   6      168.24      171.24      6.60 o
   6   3   6       19.68       21.10      3.79 o
   7   3   6        4.95        4.28      4.09 o
   8   3   6        7.92        5.87      4.24 o
   9   3   6       77.85       74.18      9.34 o
   0   4   6     2963.03     3148.60     28.79 o
   1   4   6       46.65       39.49      2.17 o
   2   4   6      134.75      142.29      4.96 o
   3   4   6        0.15        2.29      2.11 o
   4   4   6     1393.44     1424.28     18.44 o
   5   4   6        0.41        1.87      2.73 o
   6   4   6       16.74       14.92      3.55 o
   7   4   6       25.80       20.46      4.29 o
   8   4   6       27.98       29.13      7.56 o
   9   4   6       56.49       52.33     10.55 o
   1   5   6      943.74     1027.01      9.86 o
   2   5   6        2.66        1.91      2.16 o
   3   5   6       46.03       42.24      3.33 o
   4   5   6       98.35       92.11      4.97 o
   5   5   6       53.13       55.54      4.53 o
   6   5   6       90.53       89.36      5.87 o
   7   5   6        0.04        0.44      3.85 o
   8   5   6       49.14       56.29      6.47 o
   9   5   6        6.94       11.35      5.97 o
   0   6   6       91.03       91.32      4.60 o
   1   6   6      321.12      296.74      5.34 o
   2   6   6       64.85       62.57      3.27 o
   3   6   6       36.09       40.80      3.49 o
   4   6   6        1.42        2.77      3.24 o
   5   6   6        4.03        7.40      3.43 o
   6   6   6       81.21       81.36      5.80 o
   7   6   6       28.62       22.03      4.66 o
   8   6   6      178.92      165.11     10.08 o
   9   6   6        0.05        0.00      6.10 o
   1   7   6     1032.30     1147.62     11.84 o
   2   7   6        0.11        0.00      2.01 o
   3   7   6      242.48      265.48      7.92 o
   4   7   6      117.44      126.12      6.04 o
   5   7   6       14.80       17.54      3.82 o
   6   7   6       36.56       36.40      4.65 o
   7   7   6      112.59      114.37      7.16 o
   8   7   6       54.53       67.35      6.99 o
   9   7   6       17.49       29.53      6.94 o
   0   8   6       17.14       14.80      3.08 o
   1   8   6       20.82       16.87      2.24 o
   2   8   6       59.91       62.46      3.83 o
   3   8   6       43.97       42.81      4.00 o
   4   8   6      181.55      191.32      7.69 o
   5   8   6      166.84      164.91      7.28 o
   6   8   6       93.64       94.13      6.20 o
   7   8   6      205.51      217.35     10.34 o
   8   8   6       22.81       21.41      6.47 o
   9   8   6       39.64       31.71      9.97 o
   1   9   6       58.72       53.11      3.55 o
   2   9   6      133.22      132.74      6.01 o
   3   9   6        4.50        3.07      3.11 o
   4   9   6        7.08        7.61      3.77 o
   5   9   6        0.70        0.00      3.59 o
   6   9   6        3.46       12.13      4.27 o
   7   9   6       43.89       44.53      7.28 o
   8   9   6        0.76        0.00      5.66 o
   0  10   6      325.61      325.15     10.37 o
   1  10   6       30.36       29.73      3.63 o
   2  10   6        4.80        1.02      2.99 o
   3  10   6      255.66      265.12      9.02 o
   4  10   6        0.67        5.98      4.03 o
   5  10   6       17.35       12.55      4.26 o
   6  10   6        1.19        0.00      3.93 o
   7  10   6       10.00        7.52      5.72 o
   8  10   6        6.84        0.37      6.06 o
   1  11   6       55.03       63.84      4.72 o
   2  11   6      326.56      315.17      9.81 o
   3  11   6       45.34       50.63      5.20 o
   4  11   6       60.88       77.61      6.05 o
   5  11   6      119.15      110.81      7.10 o
   6  11   6        8.68        3.44      5.83 o
   7  11   6        5.73        7.54      5.79 o
   8  11   6        3.91        0.00      8.09 o
   0  12   6       32.12       30.64      6.78 o
   1  12   6      111.41      104.28      6.33 o
   2  12   6      308.83      302.18     10.02 o
   3  12   6      550.58      522.50     13.33 o
   4  12   6       68.65       81.71      6.25 o
   5  12   6       82.03       78.41      6.63 o
   6  12   6        0.08        5.72      6.42 o
   7  12   6       10.71        9.26      6.88 o
   1  13   6       19.53       27.25      5.05 o
   2  13   6        1.01        4.46      3.89 o
   3  13   6      130.08      131.91      7.42 o
   4  13   6       58.18       61.64      7.09 o
   5  13   6       45.11       49.99      6.62 o
   6  13   6        1.10        0.00      5.40 o
   7  13   6       22.95       23.91     12.06 o
   0  14   6      338.60      290.99     16.06 o
   1  14   6        0.19        0.81      4.82 o
   2  14   6      115.16      113.67      7.80 o
   3  14   6       10.77       13.57      4.43 o
   4  14   6        0.86        5.48      5.19 o
   5  14   6       26.63       21.70      6.25 o
   6  14   6       15.34       27.75      7.28 o
   1  15   6       23.00       23.33      5.87 o
   2  15   6        3.62        3.30      6.93 o
   3  15   6        0.27        8.20      6.11 o
   4  15   6       14.72       15.82      5.68 o
   5  15   6       18.40       28.79      6.59 o
   0  16   6       14.68       13.65     10.61 o
   1  16   6        4.58        4.85      5.41 o
   2  16   6        1.22        1.14      5.60 o
   3  16   6        4.84       11.07      5.92 o
   4  16   6        6.87        0.00      5.95 o
   5  16   6       10.42       12.75      7.96 o
   1  17   6        8.54       16.16      6.44 o
   2  17   6        0.15        0.00      6.05 o
   3  17   6       13.29       15.67      7.09 o
   0  18   6        9.26       16.11      9.39 o
   1  18   6        4.81        9.95      6.96 o
   2  18   6        0.76        0.00      7.45 o
   1   1   7      276.90      281.15      4.84 o
   2   1   7        6.19        3.21      1.46 o
   3   1   7       16.68       20.77      2.10 o
   4   1   7      397.82      389.17      6.88 o
   5   1   7      163.33      148.82      5.22 o
   6   1   7      184.00      190.66      8.14 o
   7   1   7      482.39      464.23     16.13 o
   8   1   7       83.28       77.15      8.09 o
   9   1   7        2.79        2.28      5.90 o
   0   2   7      753.64      726.76     11.39 o
   1   2   7      435.37      410.95      5.82 o
   2   2   7      366.03      352.16      5.41 o
   3   2   7      638.63      682.94      8.22 o
   4   2   7        9.17        3.79      2.39 o
   5   2   7       92.07       94.21      5.13 o
   6   2   7       98.33       94.28      6.17 o
   7   2   7        0.82        0.00      3.96 o
   8   2   7       45.24       35.62      6.51 o
   9   2   7        9.23        0.00      5.64 o
   1   3   7      171.00      171.59      3.73 o
   2   3   7     2020.02     2038.48     16.50 o
   3   3   7      344.01      343.99      5.99 o
   4   3   7      117.12      105.21      5.71 o
   5   3   7       81.60       80.55      5.03 o
   6   3   7      152.94      158.39      7.18 o
   7   3   7        4.08        6.34      4.32 o
   8   3   7       27.97       19.08      5.58 o
   9   3   7       49.64       41.17      7.27 o
   0   4   7      616.39      604.86     10.68 o
   1   4   7       42.55       45.70      2.21 o
   2   4   7       90.10       93.30      3.52 o
   3   4   7      186.88      185.85      6.22 o
   4   4   7      170.79      162.26      6.31 o
   5   4   7       19.69       19.52      3.63 o
   6   4   7       16.75       18.32      3.78 o
   7   4   7       31.69       33.84      5.08 o
   8   4   7        1.92        3.49      4.67 o
   9   4   7       31.91       40.39      8.47 o
   1   5   7        0.00        1.10      1.65 o
   2   5   7      935.87     1009.02     12.30 o
   3   5   7     1317.05     1257.71     16.95 o
   4   5   7      131.58      137.66      6.08 o
   5   5   7      382.04      377.37     10.30 o
   6   5   7       30.37       36.37      4.32 o
   7   5   7        6.61        8.09      4.47 o
   8   5   7        0.79        9.25      5.05 o
   9   5   7       18.83       17.54      6.74 o
   0   6   7     2669.47     2624.46     27.64 o
   1   6   7      207.04      198.59      4.47 o
   2   6   7      335.74      354.65      7.30 o
   3   6   7      215.27      216.63      7.15 o
   4   6   7      600.25      566.47     12.13 o
   5   6   7      367.37      374.74     11.17 o
   6   6   7       88.87       85.28      6.10 o
   7   6   7      115.17       98.21      6.56 o
   8   6   7       54.79       52.04      6.30 o
   9   6   7        5.82       13.85      6.49 o
   1   7   7      114.03      105.43      3.56 o
   2   7   7       37.91       38.96      3.51 o
   3   7   7       33.28       37.48      3.84 o
   4   7   7      164.94      147.02      6.66 o
   5   7   7        0.02        1.20      3.79 o
   6   7   7        0.42        2.07      3.74 o
   7   7   7       44.85       41.47      5.04 o
   8   7   7      149.31      171.79      9.82 o
   9   7   7       27.50       22.14      9.27 o
   0   8   7      176.00      151.70      6.54 o
   1   8   7      125.48      130.09      5.13 o
   2   8   7       29.53       32.10      3.63 o
   3   8   7       45.46       51.26      4.46 o
   4   8   7        5.14        5.00      3.51 o
   5   8   7        5.32        5.98      3.87 o
   6   8   7        0.81        9.08      3.99 o
   7   8   7       43.49       50.45      5.85 o
   8   8   7        0.09        3.16      6.04 o
   1   9   7      175.85      169.85      6.07 o
   2   9   7       95.64       95.29      5.40 o
   3   9   7      205.14      213.03      8.01 o
   4   9   7      117.25      116.19      6.74 o
   5   9   7       40.28       37.20      5.01 o
   6   9   7       23.74       20.39      4.78 o
   7   9   7      122.89      119.14      8.42 o
   8   9   7       14.18        0.00      5.94 o
   0  10   7      784.56      798.30     18.78 o
   1  10   7        4.06        3.64      2.97 o
   2  10   7      102.04      103.74      6.59 o
   3  10   7        5.75        2.35      3.77 o
   4  10   7        4.30        2.00      3.79 o
   5  10   7       18.95       16.85      4.42 o
   6  10   7       49.69       46.84      5.75 o
   7  10   7        1.92        8.67      6.05 o
   8  10   7        2.76        7.30      6.46 o
   1  11   7       99.28       92.49      5.75 o
   2  11   7      719.59      704.89     14.70 o
   3  11   7       25.04       24.08      4.57 o
   4  11   7      153.62      147.13      7.77 o
   5  11   7        2.62        6.56      4.38 o
   6  11   7       55.99       54.77      6.15 o
   7  11   7        4.10        3.42      6.04 o
   0  12   7      124.26      138.03     10.83 o
   1  12   7        6.15        8.07      4.99 o
   2  12   7        5.36        5.49      3.78 o
   3  12   7       36.33       42.09      5.17 o
   4  12   7       50.76       39.03      5.13 o
   5  12   7       27.30       35.96      5.39 o
   6  12   7       15.30       18.47      5.99 o
   7  12   7        0.28        9.28      6.11 o
   1  13   7       85.22       73.98      7.03 o
   2  13   7      148.05      147.94      7.79 o
   3  13   7       19.34       18.86      4.72 o
   4  13   7       16.68       27.60      5.09 o
   5  13   7       65.18       63.83      6.51 o
   6  13   7        0.11        0.00      6.21 o
   0  14   7      349.43      310.16     19.83 o
   1  14   7        5.66        9.93      5.11 o
   2  14   7       29.69       35.76      6.28 o
   3  14   7        0.06        0.00      4.81 o
   4  14   7        0.11        0.00      4.35 o
   5  14   7       29.84       39.36      6.70 o
   6  14   7        1.32       15.72      6.31 o
   1  15   7      137.39      154.27     10.54 o
   2  15   7      104.26      126.64      9.17 o
   3  15   7       24.25       19.44      5.65 o
   4  15   7       29.97       46.23      6.46 o
   5  15   7        3.04       10.19      6.26 o
   0  16   7       21.78       33.89     12.37 o
   1  16   7        1.46        5.04      6.03 o
   2  16   7        0.19        0.00      5.55 o
   3  16   7        6.34        5.37      5.78 o
   4  16   7        3.56        3.15      6.41 o
   1  17   7        1.88       22.45      6.66 o
   2  17   7        3.33        3.76      5.89 o
   3  17   7        0.21        0.75      7.23 o
   0  18   7       39.63       43.21     11.83 o
   1  18   7        0.00        0.00      9.09 o
   0   0   8       93.86       91.10      6.13 o
   1   0   8       53.77       57.60      3.61 o
   2   0   8     1350.15     1357.88     17.85 o
   3   0   8       26.49       26.97      3.26 o
   4   0   8       15.15       17.50      3.12 o
   5   0   8      440.67      444.95     13.54 o
   6   0   8       11.64       15.46      7.70 o
   7   0   8       14.03       34.24     16.67 o
   8   0   8      165.65      181.73     16.17 o
   9   0   8       63.94       81.96     12.53 o
   1   1   8     2135.30     2263.33     16.86 o
   2   1   8     1097.48     1096.39     11.04 o
   3   1   8     1056.94     1055.93     11.29 o
   4   1   8       29.66       26.55      2.59 o
   5   1   8       66.47       58.72      4.26 o
   6   1   8       17.19       21.21      5.50 o
   7   1   8       89.42      100.20      8.42 o
   8   1   8        1.78        6.74      5.90 o
   9   1   8       25.17       28.89      7.42 o
   0   2   8     1037.21     1116.76     15.37 o
   1   2   8      126.72      118.77      3.42 o
   2   2   8      518.78      546.10      7.26 o
   3   2   8       85.60       78.00      3.23 o
   4   2   8      896.22      902.58     12.99 o
   5   2   8       28.17       26.80      3.76 o
   6   2   8      156.55      161.03      7.91 o
   7   2   8       14.65       22.86      5.20 o
   8   2   8       31.28       23.56      6.70 o
   9   2   8       13.94       11.31      6.65 o
   1   3   8      512.15      539.40      7.17 o
   2   3   8      525.80      534.73      7.84 o
   3   3   8        3.07        7.06      1.93 o
   4   3   8       51.38       51.58      3.98 o
   5   3   8       17.53       20.45      3.59 o
   6   3   8       21.89       25.76      4.42 o
   7   3   8       42.40       52.40      5.72 o
   8   3   8        0.32        0.00      5.69 o
   9   3   8        1.31        8.81      6.67 o
   0   4   8     1016.16      991.09     14.74 o
   1   4   8        2.46        3.18      1.44 o
   2   4   8      189.60      165.84      4.19 o
   3   4   8     1044.48      998.87     14.98 o
   4   4   8      900.24      880.01     14.84 o
   5   4   8     1016.90      981.84     16.78 o
   6   4   8        0.00        1.76      4.41 o
   7   4   8       79.70       67.12      6.28 o
   8   4   8       24.65       21.98      5.70 o
   9   4   8       25.14       39.83      7.60 o
   1   5   8     1754.41     1857.24     15.25 o
   2   5   8       14.88       14.58      2.55 o
   3   5   8      527.62      543.05     11.14 o
   4   5   8      181.95      171.26      6.94 o
   5   5   8      124.61      118.83      6.52 o
   6   5   8      237.14      234.11      9.13 o
   7   5   8      111.62      112.81      7.51 o
   8   5   8       10.47       11.58      5.25 o
   9   5   8       63.51       67.54      9.44 o
   0   6   8      510.00      475.72     10.47 o
   1   6   8      109.53      107.90      3.71 o
   2   6   8        9.71        8.37      2.37 o
   3   6   8       83.22       86.84      4.84 o
   4   6   8      306.66      298.71      9.09 o
   5   6   8      291.31      283.15      9.08 o
   6   6   8      217.47      215.67      9.02 o
   7   6   8       38.12       28.59      5.32 o
   8   6   8        0.32        2.06      4.93 o
   9   6   8        0.65       14.25      6.23 o
   1   7   8        0.92        1.56      2.14 o
   2   7   8       19.78       17.10      2.89 o
   3   7   8       69.73       67.18      4.69 o
   4   7   8      116.10      128.13      6.48 o
   5   7   8       42.29       40.78      4.83 o
   6   7   8       65.44       66.58      5.67 o
   7   7   8       15.49        8.02      7.52 o
   8   7   8        1.48        0.00      7.07 o
   0   8   8       12.27       13.13      3.25 o
   1   8   8      140.37      138.78      5.41 o
   2   8   8      100.47       92.82      5.18 o
   3   8   8       20.29       23.41      3.64 o
   4   8   8       95.22       95.84      5.97 o
   5   8   8       13.91       15.87      4.07 o
   6   8   8        5.45        6.75      3.77 o
   7   8   8       12.95       12.79      5.41 o
   8   8   8       13.18        0.00      5.54 o
   1   9   8        0.98        0.00      2.69 o
   2   9   8       42.19       50.83      4.53 o
   3   9   8        1.01        3.04      3.41 o
   4   9   8      159.91      160.57      7.76 o
   5   9   8       16.61        2.69      4.02 o
   6   9   8       20.49       18.46      4.69 o
   7   9   8        8.32       13.91      5.10 o
   8   9   8       78.51       90.26      9.02 o
   0  10   8      238.94      223.87     12.44 o
   1  10   8       16.55       13.31      3.46 o
   2  10   8        8.84        9.07      3.48 o
   3  10   8       65.08       65.69      5.55 o
   4  10   8       84.63       73.99      5.99 o
   5  10   8        5.35        0.00      4.15 o
   6  10   8       82.01       96.34      7.13 o
   7  10   8        4.09        9.72      5.27 o
   8  10   8        9.61       19.86      6.83 o
   1  11   8       71.91       82.12      7.03 o
   2  11   8      144.55      153.47      7.35 o
   3  11   8        0.02        0.00      3.49 o
   4  11   8      100.14      101.77      6.88 o
   5  11   8        9.51        5.78      4.64 o
   6  11   8        7.60        7.64      4.67 o
   7  11   8       22.58        3.12      6.03 o
   0  12   8       56.18       46.22      7.56 o
   1  12   8        3.04        7.30      4.64 o
   2  12   8        2.97        7.06      4.10 o
   3  12   8        5.91        2.49      4.73 o
   4  12   8       11.19       10.50      4.39 o
   5  12   8        9.97       15.02      4.84 o
   6  12   8       53.93       67.08      6.72 o
   7  12   8        0.15        5.37      6.08 o
   1  13   8        8.01        6.56      4.90 o
   2  13   8        0.06        5.23      4.60 o
   3  13   8       17.05       16.66      4.51 o
   4  13   8       63.15       62.23      6.01 o
   5  13   8        2.56        2.43      4.60 o
   6  13   8        7.08       15.19      6.48 o
   0  14   8      245.09      267.21     18.69 o
   1  14   8        3.10       12.74      8.38 o
   2  14   8       82.85       87.90      8.07 o
   3  14   8       10.22       15.53      4.97 o
   4  14   8        8.25       15.56      4.99 o
   5  14   8        0.01        0.00      5.25 o
   6  14   8       59.31       83.14      9.06 o
   1  15   8      312.04      308.97     14.59 o
   2  15   8        2.30        7.59      5.63 o
   3  15   8       36.21       30.43      8.48 o
   4  15   8       13.49       16.32      5.34 o
   5  15   8       23.79       42.70      9.14 o
   0  16   8      134.00      119.32     14.73 o
   1  16   8        9.55       17.67      6.91 o
   2  16   8       75.71       74.09      8.09 o
   3  16   8       11.71       11.39      7.05 o
   4  16   8        0.00        8.86      6.58 o
   1  17   8       24.21       25.94      8.69 o
   2  17   8        1.04        7.28      7.05 o
   3  17   8        1.54        9.49      7.02 o
   1   1   9     1897.43     1950.16     16.03 o
   2   1   9      759.39      722.33      9.12 o
   3   1   9      102.87      122.38      3.96 o
   4   1   9        1.61        4.79      2.30 o
   5   1   9        6.51       10.62      3.39 o
   6   1   9      353.72      342.10     13.72 o
   7   1   9       56.92       57.01      7.19 o
   8   1   9       66.04       55.85      7.59 o
   9   1   9        4.23        0.00      5.99 o
   0   2   9     1987.85     2079.54     23.58 o
   1   2   9       88.33       95.29      3.30 o
   2   2   9       47.78       60.39      2.77 o
   3   2   9       76.83       73.79      3.09 o
   4   2   9      155.49      165.97      6.34 o
   5   2   9      123.45      107.37      5.81 o
   6   2   9      198.62      202.62      8.87 o
   7   2   9      198.67      202.78     11.58 o
   8   2   9        2.61        5.21      5.79 o
   9   2   9        7.67        4.43      6.28 o
   1   3   9       72.85       75.09      2.98 o
   2   3   9     1164.17     1272.91     12.12 o
   3   3   9       47.81       42.05      3.57 o
   4   3   9       13.53       17.22      3.29 o
   5   3   9       64.87       64.99      5.14 o
   6   3   9       91.24       92.01      6.58 o
   7   3   9       61.02       49.57      6.35 o
   8   3   9       15.75       13.98      6.07 o
   9   3   9        0.06        0.00     10.66 o
   0   4   9      922.95      936.31     14.89 o
   1   4   9      360.52      366.66      6.19 o
   2   4   9       50.33       55.32      2.87 o
   3   4   9       16.47       18.33      3.01 o
   4   4   9        2.98        4.78      3.03 o
   5   4   9      117.68      117.92      6.48 o
   6   4   9      109.60      114.98      7.41 o
   7   4   9        9.40        8.62      5.39 o
   8   4   9       38.53       43.00      6.94 o
   9   4   9       21.34       26.08      7.18 o
   1   5   9      102.98      103.22      3.39 o
   2   5   9      122.07      116.24      5.56 o
   3   5   9      237.03      218.29      7.41 o
   4   5   9      689.84      686.63     14.84 o
   5   5   9      508.23      507.43     12.61 o
   6   5   9       75.59       74.70      6.33 o
   7   5   9       53.72       67.12      6.72 o
   8   5   9        8.65        6.03      5.62 o
   9   5   9        6.58        2.64      6.57 o
   0   6   9       76.13       64.01      4.29 o
   1   6   9      162.32      164.96      4.86 o
   2   6   9       18.12       21.58      2.98 o
   3   6   9        0.76        3.23      2.74 o
   4   6   9      112.58      114.63      6.26 o
   5   6   9       31.09       31.77      4.72 o
   6   6   9       15.29       13.41      4.60 o
   7   6   9        0.83        0.00      4.42 o
   8   6   9        0.85        0.00      4.81 o
   1   7   9       23.01       25.74      2.87 o
   2   7   9        8.10        3.43      2.76 o
   3   7   9        2.25        7.61      3.23 o
   4   7   9       33.81       26.17      4.28 o
   5   7   9        8.17       11.97      3.99 o
   6   7   9       21.28        8.49      4.39 o
   7   7   9        7.97       15.51      5.21 o
   8   7   9      103.51      113.66      8.60 o
   0   8   9     1284.08     1257.55     22.89 o
   1   8   9       29.20       23.40      3.28 o
   2   8   9      232.27      215.15      7.60 o
   3   8   9      163.88      166.42      7.22 o
   4   8   9        0.65        0.00      3.47 o
   5   8   9        9.60        9.43      3.87 o
   6   8   9       24.53       38.73      5.04 o
   7   8   9       25.63       19.10      4.99 o
   8   8   9        9.82       18.83      8.56 o
   1   9   9       70.16       85.37      5.22 o
   2   9   9       87.64       71.90      5.26 o
   3   9   9       16.34       10.49      3.83 o
   4   9   9       23.41       25.68      4.30 o
   5   9   9       47.92       52.02      6.10 o
   6   9   9        0.24        5.93      4.48 o
   7   9   9       10.17        5.15      4.50 o
   8   9   9       26.69       24.51      8.65 o
   0  10   9      420.47      379.95     16.03 o
   1  10   9      121.16      113.62      7.48 o
   2  10   9       54.82       58.99      5.21 o
   3  10   9      661.15      609.92     14.22 o
   4  10   9       11.92       11.64      4.15 o
   5  10   9      395.77      388.85     12.50 o
   6  10   9       46.17       47.93      5.96 o
   7  10   9       16.90       21.65      6.75 o
   1  11   9      154.68      154.05      8.88 o
   2  11   9      107.01      111.89      6.66 o
   3  11   9       13.10       15.73      4.26 o
   4  11   9       18.04       13.29      4.40 o
   5  11   9       29.95       22.93      5.12 o
   6  11   9        3.04        0.00      5.16 o
   7  11   9        1.27        0.00      5.83 o
   0  12   9       21.79       27.19      8.25 o
   1  12   9        6.16       11.87      5.19 o
   2  12   9        2.96        0.00      4.20 o
   3  12   9       55.87       45.16      5.53 o
   4  12   9        0.23        0.05      4.28 o
   5  12   9       20.60       26.97      5.19 o
   6  12   9        5.15        8.87      4.96 o
   1  13   9       23.71       20.90      5.76 o
   2  13   9      140.46      124.80      8.62 o
   3  13   9        0.00        6.48      4.10 o
   4  13   9       65.46       51.75      8.11 o
   5  13   9       14.93       29.38      5.65 o
   6  13   9       12.77       20.26      6.58 o
   0  14   9      158.32      172.66     15.68 o
   1  14   9        0.01        0.00      5.73 o
   2  14   9      226.69      222.78     11.48 o
   3  14   9       19.45       15.67      5.30 o
   4  14   9       11.02       11.41      4.66 o
   5  14   9        4.53        9.91      5.48 o
   1  15   9      135.38      159.96     11.38 o
   2  15   9        0.10        0.00      5.66 o
   3  15   9        5.56       16.97      5.60 o
   4  15   9        5.75       10.30      5.83 o
   0  16   9        4.37        6.38      8.75 o
   1  16   9        6.74        7.27      6.20 o
   2  16   9        3.47       11.29      6.29 o
   3  16   9        0.30       12.74      6.11 o
   1  17   9        0.15       11.82      7.06 o
   2  17   9       22.44       28.65      8.81 o
   0   0  10     5187.31     5635.52     68.14 o
   1   0  10       31.99       31.92      3.41 o
   2   0  10     3153.12     3369.82     34.07 o
   3   0  10       52.27       43.79      4.05 o
   4   0  10      250.56      231.99     11.33 o
   5   0  10     1134.99     1086.70     32.95 o
   6   0  10     2093.37     2013.58     48.46 o
   7   0  10      163.03      128.50     13.76 o
   8   0  10      494.73      486.16     26.39 o
   9   0  10        6.61       12.36      9.10 o
   1   1  10     1926.68     2033.96     17.15 o
   2   1  10      374.32      386.37      6.86 o
   3   1  10        0.23        0.00      2.15 o
   4   1  10        2.27        4.11      2.98 o
   5   1  10      106.45      108.43      7.15 o
   6   1  10        2.91        4.81      4.81 o
   7   1  10       17.75       13.03      5.40 o
   8   1  10        1.88        4.52      6.38 o
   9   1  10       10.51        4.57      6.72 o
   0   2  10       44.55       49.27      4.07 o
   1   2  10       22.53       24.91      2.44 o
   2   2  10        2.80        5.89      1.78 o
   3   2  10      265.72      276.98      7.07 o
   4   2  10       40.04       44.41      4.05 o
   5   2  10       95.08       90.21      6.25 o
   6   2  10       13.09       13.65      4.78 o
   7   2  10       46.84       47.62      8.00 o
   8   2  10       96.04      102.27     10.42 o
   9   2  10        5.60        4.59      7.18 o
   1   3  10       30.04       44.01      2.57 o
   2   3  10      101.70      101.90      3.97 o
   3   3  10      449.64      454.86     10.26 o
   4   3  10      786.27      748.79     14.08 o
   5   3  10      327.12      321.86      9.81 o
   6   3  10       25.03       19.28      5.23 o
   7   3  10        0.65        0.65      6.36 o
   8   3  10       15.76       11.15      9.42 o
   9   3  10       18.38       14.31      6.93 o
   0   4  10      344.44      363.95      9.39 o
   1   4  10      493.10      477.79      7.49 o
   2   4  10       28.94       29.21      2.76 o
   3   4  10      464.38      443.23     10.40 o
   4   4  10      304.83      305.45      9.36 o
   5   4  10       16.83       23.34      4.12 o
   6   4  10        0.28        0.00      4.03 o
   7   4  10        9.48       11.63      5.30 o
   8   4  10        7.14       17.22      6.35 o
   9   4  10       28.51       38.65      7.69 o
   1   5  10       63.80       63.33      3.36 o
   2   5  10        0.29        2.51      2.44 o
   3   5  10      175.58      174.56      6.96 o
   4   5  10      152.39      128.50      6.61 o
   5   5  10        0.67        3.48      3.59 o
   6   5  10      131.44      134.73      8.13 o
   7   5  10        0.15        5.93      4.81 o
   8   5  10        5.09        8.66      6.42 o
   0   6  10      230.63      234.47      7.81 o
   1   6  10        3.80        3.80      2.24 o
   2   6  10        8.33       12.89      3.23 o
   3   6  10        7.22       10.03      3.10 o
   4   6  10       87.90       90.95      5.86 o
   5   6  10      101.50      115.86      6.76 o
   6   6  10      113.50      101.33      6.86 o
   7   6  10       13.04       25.92      5.69 o
   8   6  10        3.76       17.26      6.34 o
   1   7  10     1402.31     1362.85     18.38 o
   2   7  10        3.20        0.50      3.00 o
   3   7  10       54.84       47.06      4.53 o
   4   7  10       14.79       18.76      4.19 o
   5   7  10       27.46       26.20      4.54 o
   6   7  10       41.12       40.20      5.43 o
   7   7  10        1.60        3.79      6.04 o
   8   7  10        0.02       10.44      6.41 o
   0   8  10       16.99       14.60      4.51 o
   1   8  10      284.20      261.11      8.27 o
   2   8  10        5.53        7.93      3.08 o
   3   8  10       36.45       38.38      4.63 o
   4   8  10       10.99       19.62      4.09 o
   5   8  10       38.64       35.36      4.95 o
   6   8  10       26.27       29.34      5.06 o
   7   8  10      128.60      131.89      8.94 o
   8   8  10        1.13        7.09      6.01 o
   1   9  10      372.91      376.68     11.18 o
   2   9  10       27.87       25.31      4.04 o
   3   9  10        1.42        7.40      3.64 o
   4   9  10      207.16      196.01      8.10 o
   5   9  10       57.29       61.68      5.97 o
   6   9  10       19.96       21.38      4.91 o
   7   9  10       67.72       78.11      7.06 o
   0  10  10      700.29      673.87     21.52 o
   1  10  10      150.80      142.37      8.39 o
   2  10  10      150.81      153.77      7.36 o
   3  10  10       24.15       31.60      4.69 o
   4  10  10        3.62        0.22      4.09 o
   5  10  10       17.06       20.55      4.99 o
   6  10  10       48.75       40.92      8.13 o
   7  10  10        4.26        2.77      5.31 o
   1  11  10       36.27       29.00      5.34 o
   2  11  10        9.80       13.47      4.96 o
   3  11  10      272.88      241.53      9.67 o
   4  11  10       23.98       25.21      4.83 o
   5  11  10      120.00      109.67      7.67 o
   6  11  10        2.53        3.50      4.89 o
   7  11  10        5.39        7.18      5.57 o
   0  12  10       83.44       83.14     11.94 o
   1  12  10       26.40       35.55      5.57 o
   2  12  10       12.94        4.75      4.88 o
   3  12  10       15.04       13.57      4.79 o
   4  12  10       70.60       63.24      6.50 o
   5  12  10       26.91       37.81      5.82 o
   6  12  10        9.81       12.76      5.36 o
   1  13  10       11.62        5.19      5.73 o
   2  13  10       79.59       66.46      6.78 o
   3  13  10        0.01        0.00      5.73 o
   4  13  10        4.21        0.00      4.83 o
   5  13  10        4.62        5.96      4.89 o
   6  13  10        0.01        5.83      6.32 o
   0  14  10       13.82        7.03      9.35 o
   1  14  10       23.98       49.94      7.45 o
   2  14  10        9.01       13.25      5.64 o
   3  14  10       57.51       60.52      7.16 o
   4  14  10        0.03        0.00      7.02 o
   5  14  10        1.00        3.76      5.65 o
   1  15  10        1.80        8.24      6.36 o
   2  15  10        4.17       14.18      6.54 o
   3  15  10        0.19        0.00      7.99 o
   4  15  10        6.41       12.65      6.63 o
   0  16  10       19.44       21.49     16.02 o
   1  16  10        0.52        0.00      7.03 o
   2  16  10       27.05       36.30      7.33 o
   3  16  10        0.00        6.24      6.01 o
   1  17  10       19.79       27.09      8.03 o
   1   1  11      579.87      558.60      8.59 o
   2   1  11        0.01        3.08      1.91 o
   3   1  11       22.93       22.64      2.86 o
   4   1  11      267.12      262.89      9.86 o
   5   1  11      335.88      314.69     13.04 o
   6   1  11        0.00        7.64      5.08 o
   7   1  11        0.03        0.00      4.90 o
   8   1  11        3.56        9.86      7.98 o
   9   1  11        0.60        6.54      6.64 o
   0   2  11        4.45       11.96      2.92 o
   1   2  11        6.17        8.32      1.96 o
   2   2  11      403.51      424.49      8.11 o
   3   2  11       72.89       73.67      4.58 o
   4   2  11      107.69      116.70      6.02 o
   5   2  11       13.25       12.79      4.32 o
   6   2  11       58.32       70.46      7.55 o
   7   2  11       10.41       19.40      5.97 o
   8   2  11       14.39       22.66      6.89 o
   1   3  11      818.55      806.44     11.39 o
   2   3  11      489.47      496.82      8.78 o
   3   3  11       96.77      102.12      5.36 o
   4   3  11      125.24      115.42      5.98 o
   5   3  11      209.34      189.37      8.59 o
   6   3  11       18.30       24.17      5.33 o
   7   3  11       16.73       15.05      6.03 o
   8   3  11       19.75       22.76      7.08 o
   0   4  11      316.12      359.01      9.81 o
   1   4  11       76.70       70.45      3.57 o
   2   4  11       92.99      107.46      5.31 o
   3   4  11     1135.78     1067.74     16.90 o
   4   4  11       10.18       16.18      3.64 o
   5   4  11       58.79       59.22      5.22 o
   6   4  11       15.66       10.13      4.96 o
   7   4  11        0.63        3.24      5.50 o
   8   4  11       22.00       22.98      6.74 o
   1   5  11      113.61      119.53      4.91 o
   2   5  11       32.78       21.92      3.23 o
   3   5  11        2.22        1.69      3.02 o
   4   5  11      586.78      568.95     13.25 o
   5   5  11      194.52      191.87      8.38 o
   6   5  11      235.39      224.36     10.24 o
   7   5  11       42.84       45.04      7.02 o
   8   5  11        0.80        7.75      6.93 o
   0   6  11      104.06      108.41      6.90 o
   1   6  11      476.61      472.19      9.66 o
   2   6  11       15.46       17.14      3.25 o
   3   6  11      246.75      251.49      8.64 o
   4   6  11       24.81       26.41      4.30 o
   5   6  11      171.00      158.37      7.88 o
   6   6  11      100.90       95.53      7.33 o
   7   6  11       25.04       14.02      7.94 o
   8   6  11        3.34        2.49      7.10 o
   1   7  11      512.63      503.47     11.74 o
   2   7  11       12.23       13.02      4.05 o
   3   7  11        2.57        3.11      3.42 o
   4   7  11       37.61       40.29      4.91 o
   5   7  11        3.28       10.01      4.15 o
   6   7  11        0.43        7.18      4.57 o
   7   7  11       11.72       15.35      5.37 o
   8   7  11        9.24       11.36      6.80 o
   0   8  11        3.47        0.00      5.87 o
   1   8  11       12.37        8.14      3.58 o
   2   8  11        0.06        5.30      3.21 o
   3   8  11        0.26        0.00      3.29 o
   4   8  11        0.34        4.46      3.77 o
   5   8  11       70.74       59.30      5.72 o
   6   8  11        0.43        2.75      4.23 o
   7   8  11       76.96       80.15      8.01 o
   1   9  11      306.26      300.48     10.51 o
   2   9  11      130.77      123.93      7.27 o
   3   9  11       28.53       31.31      4.63 o
   4   9  11      106.53      109.01      6.96 o
   5   9  11       80.10       95.67      6.97 o
   6   9  11        4.32        1.92      4.44 o
   7   9  11       84.44       79.54      7.78 o
   0  10  11       53.23       48.26      8.86 o
   1  10  11      155.69      151.99      8.77 o
   2  10  11       99.80      102.25      7.08 o
   3  10  11      297.27      275.55     10.27 o
   4  10  11       24.74       29.93      5.21 o
   5  10  11       49.59       59.61      6.40 o
   6  10  11        0.03        0.00      4.66 o
   7  10  11        0.07        0.00      5.44 o
   1  11  11       13.87        4.97      4.28 o
   2  11  11        2.89       10.01      5.31 o
   3  11  11        0.05        6.42      4.65 o
   4  11  11       20.70       25.61      5.35 o
   5  11  11        0.11        0.00      4.66 o
   6  11  11        0.28        0.00      5.29 o
   0  12  11       12.09       12.04      8.51 o
   1  12  11        0.31        0.59      4.79 o
   2  12  11        0.21        1.81      4.60 o
   3  12  11       71.16       62.59      7.07 o
   4  12  11        6.65        3.70      4.44 o
   5  12  11       24.77       27.33      5.94 o
   6  12  11       16.33       18.62      5.77 o
   1  13  11      105.33      106.49      9.02 o
   2  13  11       11.79       11.99      5.16 o
   3  13  11        1.39        1.22      5.13 o
   4  13  11        0.52        1.65      5.46 o
   5  13  11       38.93       34.82      5.84 o
   0  14  11        0.13        9.82      8.85 o
   1  14  11        6.84        2.67      6.95 o
   2  14  11        0.02        4.31      6.23 o
   3  14  11        0.46        0.00      5.66 o
   4  14  11       28.97       15.68      6.20 o
   1  15  11      151.43      197.22     13.49 o
   2  15  11        6.14        0.33      9.52 o
   3  15  11        7.88        0.17      8.97 o
   4  15  11        6.72       14.06      6.74 o
   0  16  11       71.86       58.20     12.72 o
   1  16  11        2.29        1.46      7.25 o
   2  16  11       36.13       33.79      9.22 o
   0   0  12       16.96       18.80      4.44 o
   1   0  12      210.65      226.06      8.16 o
   2   0  12      154.60      146.46      6.71 o
   3   0  12      215.13      219.20      9.33 o
   4   0  12       72.45       92.24     12.44 o
   5   0  12      488.39      447.29     22.45 o
   6   0  12       10.22       11.48      7.74 o
   7   0  12        4.19       16.68      7.99 o
   8   0  12       95.30      103.16     14.04 o
   1   1  12      238.47      235.05      5.83 o
   2   1  12        6.33        6.01      2.23 o
   3   1  12       25.48       22.87      3.53 o
   4   1  12        5.17        0.00      3.87 o
   5   1  12      284.88      274.93     12.52 o
   6   1  12       45.38       40.99      6.56 o
   7   1  12      136.20      130.41      9.96 o
   8   1  12        8.50        3.24      7.04 o
   0   2  12      770.10      803.58     15.43 o
   1   2  12        2.31        4.33      1.93 o
   2   2  12      285.03      289.52      7.00 o
   3   2  12       70.19       70.09      4.68 o
   4   2  12        0.24        2.50      3.72 o
   5   2  12       61.37       66.30      6.26 o
   6   2  12        0.44        3.87      5.79 o
   7   2  12       47.56       30.92      6.97 o
   8   2  12        4.52        0.00      6.12 o
   1   3  12       46.75       48.58      3.30 o
   2   3  12      209.56      194.14      7.00 o
   3   3  12       37.96       37.58      3.95 o
   4   3  12       59.29       61.15      5.04 o
   5   3  12       62.84       55.27      5.98 o
   6   3  12      106.94      117.44     11.69 o
   7   3  12       95.67       88.96     10.74 o
   8   3  12        0.19        0.00      8.64 o
   0   4  12       18.28       17.37      3.38 o
   1   4  12        1.63        3.71      2.27 o
   2   4  12      129.01      121.81      5.85 o
   3   4  12       20.18       18.80      3.59 o
   4   4  12        3.51       10.63      3.76 o
   5   4  12        2.18        9.88      4.34 o
   6   4  12       27.35       30.84      5.76 o
   7   4  12        0.03        4.74      5.88 o
   8   4  12        4.47        0.97      6.53 o
   1   5  12      690.04      671.33     11.74 o
   2   5  12      158.59      145.63      6.50 o
   3   5  12        6.09        5.02      3.59 o
   4   5  12      140.34      115.93      6.65 o
   5   5  12        5.55        8.35      4.06 o
   6   5  12       92.91       86.71      8.07 o
   7   5  12       15.50       14.77      7.72 o
   8   5  12       85.66      103.84     10.41 o
   0   6  12       24.56       32.58      7.75 o
   1   6  12       33.22       39.06      3.93 o
   2   6  12      123.46      124.67      6.31 o
   3   6  12        0.37        1.02      3.43 o
   4   6  12      233.71      221.48      8.93 o
   5   6  12       53.47       57.01      5.57 o
   6   6  12       44.78       40.08      5.94 o
   7   6  12      124.71      150.74     10.10 o
   8   6  12        2.75        0.00      9.00 o
   1   7  12      517.38      513.86     12.76 o
   2   7  12       44.51       32.18      4.21 o
   3   7  12      191.88      209.61      8.41 o
   4   7  12       25.29       27.83      4.66 o
   5   7  12        9.93       12.66      4.45 o
   6   7  12        2.27        0.00      6.43 o
   7   7  12        0.22        0.00      5.55 o
   0   8  12      370.62      432.26     41.50 o
   1   8  12      332.84      342.66     11.86 o
   2   8  12      157.49      163.73      8.09 o
   3   8  12      252.92      255.60      9.43 o
   4   8  12       40.37       33.53      5.00 o
   5   8  12       62.70       65.91      6.23 o
   6   8  12        2.11        9.69      4.67 o
   7   8  12        0.87        4.89      5.53 o
   1   9  12      890.49      888.55     19.54 o
   2   9  12       14.78       15.93      4.31 o
   3   9  12      306.74      315.89     10.66 o
   4   9  12       82.76       81.78      6.37 o
   5   9  12        1.07        0.00      4.30 o
   6   9  12       98.35      113.67      7.83 o
   7   9  12       72.95       83.78      8.04 o
   0  10  12      101.17      101.64     13.64 o
   1  10  12        0.10        0.00      5.31 o
   2  10  12        0.32        7.01      4.70 o
   3  10  12      157.98      176.66      8.65 o
   4  10  12       19.42       22.26      5.02 o
   5  10  12       25.25       18.33      5.70 o
   6  10  12        0.03        0.00      4.82 o
   1  11  12        0.00        3.77      5.11 o
   2  11  12        8.84        6.90      5.11 o
   3  11  12        1.01        0.00      4.18 o
   4  11  12        3.16        4.20      4.47 o
   5  11  12        5.12        2.88      4.81 o
   6  11  12        0.39        7.66      5.38 o
   0  12  12       57.90       57.55     10.39 o
   1  12  12       22.75       25.78      6.20 o
   2  12  12        0.30        2.54      4.97 o
   3  12  12       26.84       24.54      5.81 o
   4  12  12       20.69       16.03      5.43 o
   5  12  12       41.53       40.07      6.53 o
   1  13  12       27.51       28.72      6.28 o
   2  13  12        3.43        1.93      5.32 o
   3  13  12        1.90        0.00      4.67 o
   4  13  12       26.72       40.97      6.75 o
   5  13  12       23.11       29.03      6.62 o
   0  14  12       28.52       55.83     12.16 o
   1  14  12        9.08        8.15      5.89 o
   2  14  12        4.69        8.11      5.60 o
   3  14  12        7.33        9.49      5.92 o
   4  14  12        0.10        8.73     11.07 o
   1  15  12       43.88       42.61      9.71 o
   2  15  12        0.79       12.92      6.11 o
   3  15  12        0.94       11.80      5.72 o
   0  16  12       45.57       47.35     14.52 o
   1  16  12       10.60        6.47      7.56 o
   1   1  13      757.07      797.81     11.28 o
   2   1  13       22.98       25.92      2.99 o
   3   1  13       17.82       13.39      3.44 o
   4   1  13      424.05      370.82     13.92 o
   5   1  13      239.68      233.31     12.00 o
   6   1  13       98.80      111.39      9.22 o
   7   1  13        9.99       37.19      6.88 o
   8   1  13        6.30        0.00      7.92 o
   0   2  13      741.63      707.88     15.08 o
   1   2  13       53.88       55.27      3.63 o
   2   2  13        1.10        2.75      2.74 o
   3   2  13       48.38       56.19      4.54 o
   4   2  13      223.50      229.83     10.09 o
   5   2  13      133.78      154.60     13.82 o
   6   2  13       34.63       38.29      6.86 o
   7   2  13        0.20        1.38      6.50 o
   8   2  13       29.06       34.38      7.58 o
   1   3  13      245.25      251.56      6.80 o
   2   3  13       33.63       37.26      3.91 o
   3   3  13        8.19       11.95      3.37 o
   4   3  13        0.16        4.28      3.89 o
   5   3  13       11.49       12.77      4.87 o
   6   3  13        0.17        3.88      5.05 o
   7   3  13       70.58       77.06      8.85 o
   8   3  13       10.04       11.87      7.69 o
   0   4  13        7.48        6.77      4.06 o
   1   4  13       75.68       69.37      4.36 o
   2   4  13        0.20        0.00      2.85 o
   3   4  13      850.85      811.45     15.48 o
   4   4  13        0.85        6.80      3.62 o
   5   4  13       92.35       88.66      7.42 o
   6   4  13        0.11        5.83      5.24 o
   7   4  13        8.47       10.61      6.57 o
   8   4  13        2.73       14.09      7.38 o
   1   5  13      214.79      205.57      7.41 o
   2   5  13     1017.75      962.78     16.59 o
   3   5  13      147.42      157.93      7.40 o
   4   5  13      416.52      407.97     12.10 o
   5   5  13       16.71       17.21      5.38 o
   6   5  13       21.03       24.27      5.82 o
   7   5  13       75.33       95.31      9.47 o
   8   5  13        9.14       18.81      7.83 o
   0   6  13      441.82      406.59     15.80 o
   1   6  13      424.59      437.42     11.81 o
   2   6  13       30.00       39.18      4.44 o
   3   6  13      248.97      233.96     10.72 o
   4   6  13       15.63       21.36      4.45 o
   5   6  13       43.49       45.72      5.31 o
   6   6  13        2.89        1.72      5.06 o
   7   6  13        1.24       22.33      7.00 o
   1   7  13       16.58       11.65      4.34 o
   2   7  13       51.79       56.42      5.47 o
   3   7  13       88.10       97.52      6.31 o
   4   7  13        0.67       10.78      4.04 o
   5   7  13        2.90        4.81      4.71 o
   6   7  13        3.21        7.62      5.23 o
   7   7  13        1.03        2.55      5.69 o
   0   8  13     1610.29     1512.02     39.99 o
   1   8  13       15.50       17.03      5.53 o
   2   8  13      718.86      711.11     16.30 o
   3   8  13        9.73       11.13      4.00 o
   4   8  13        6.25        6.57      4.39 o
   5   8  13       29.97       27.21      6.00 o
   6   8  13       93.01       86.75      7.82 o
   7   8  13       24.46       27.64      7.09 o
   1   9  13      441.56      422.83     14.21 o
   2   9  13      160.75      158.75      9.04 o
   3   9  13        9.57       13.30      4.50 o
   4   9  13       55.01       65.78      6.03 o
   5   9  13        7.64       13.69      5.17 o
   6   9  13        0.29        2.99      5.69 o
   0  10  13        0.45        0.00     12.24 o
   1  10  13        9.71       12.04      4.98 o
   2  10  13       15.84       13.30      4.86 o
   3  10  13        2.33        2.90      4.44 o
   4  10  13        4.15        6.91      4.55 o
   5  10  13        2.33        9.12      4.68 o
   6  10  13       12.34        5.99      5.47 o
   1  11  13        1.36        7.38      5.25 o
   2  11  13        8.60        7.60      4.84 o
   3  11  13       64.36       59.64      6.95 o
   4  11  13        3.95        1.29      4.75 o
   5  11  13       52.71       42.48      6.22 o
   6  11  13        1.01        0.00      5.57 o
   0  12  13        5.26        7.52      9.14 o
   1  12  13        6.28        1.01      5.17 o
   2  12  13       10.03       11.44      5.51 o
   3  12  13        6.35       17.02      5.54 o
   4  12  13       34.76       34.41      6.79 o
   5  12  13        5.67       15.21      5.97 o
   1  13  13       19.23       32.89      6.77 o
   2  13  13       18.99       22.03      6.46 o
   3  13  13        2.90        1.96      5.24 o
   4  13  13        5.22        6.81      5.70 o
   0  14  13       45.68       48.99     10.88 o
   1  14  13        4.55       12.16      6.64 o
   2  14  13        1.32        3.86      5.85 o
   3  14  13        0.11        8.34      5.87 o
   1  15  13        5.03        4.19      7.29 o
   2  15  13        1.00        4.50      7.10 o
   0   0  14     1229.36     1162.24     28.75 o
   1   0  14        3.69        5.75      3.38 o
   2   0  14       47.92       59.77      5.87 o
   3   0  14       36.72       53.65      8.47 o
   4   0  14      279.12      289.02     20.35 o
   5   0  14      129.21      142.36     24.56 o
   6   0  14      101.00      104.07     13.52 o
   7   0  14        5.16       26.93     10.30 o
   8   0  14       67.32       42.36     12.00 o
   1   1  14       37.33       45.41      4.03 o
   2   1  14       41.05       43.57      3.73 o
   3   1  14        0.37        3.15      3.70 o
   4   1  14        0.99        5.43      4.76 o
   5   1  14        6.75        0.00      4.68 o
   6   1  14       38.22       46.95      9.30 o
   7   1  14        0.07        0.00      5.88 o
   8   1  14       22.92       14.27      7.11 o
   0   2  14       32.69       30.75      4.68 o
   1   2  14       76.88       81.69      4.32 o
   2   2  14        0.97        4.67      3.02 o
   3   2  14      824.77      812.50     16.55 o
   4   2  14       10.39       14.98      4.67 o
   5   2  14      160.49      151.36     10.50 o
   6   2  14       48.17       52.88      7.33 o
   7   2  14        9.49        0.00      6.33 o
   8   2  14       18.18        0.00      7.11 o
   1   3  14        0.60        0.23      2.58 o
   2   3  14      316.83      295.35      9.08 o
   3   3  14        1.15        1.95      3.39 o
   4   3  14       44.21       44.54      5.77 o
   5   3  14        4.73        5.10      4.99 o
   6   3  14        1.13        0.00      4.91 o
   7   3  14       19.94       10.33      8.22 o
   0   4  14      777.63      743.73     18.31 o
   1   4  14        2.43        2.16      3.31 o
   2   4  14      235.67      237.90      8.38 o
   3   4  14      207.36      197.68      8.08 o
   4   4  14      132.46      107.84      7.94 o
   5   4  14       92.75      112.55      8.09 o
   6   4  14       58.45       53.89      7.47 o
   7   4  14        5.49        2.99      6.02 o
   1   5  14      381.79      374.97     11.15 o
   2   5  14        2.90        0.00      3.19 o
   3   5  14      343.46      345.44     10.67 o
   4   5  14       61.46       53.80      5.32 o
   5   5  14        0.01        0.00      4.67 o
   6   5  14       14.90       19.75      6.15 o
   7   5  14        0.65        6.39      6.23 o
   0   6  14     1208.95     1192.12     34.24 o
   1   6  14       58.06       57.40      5.41 o
   2   6  14      524.09      484.29     13.28 o
   3   6  14       47.68       48.52      5.08 o
   4   6  14       13.95       16.64      4.29 o
   5   6  14        9.08       17.63      5.18 o
   6   6  14       16.75       25.33      6.03 o
   7   6  14        2.28       12.24      6.59 o
   1   7  14       38.57       33.94      5.27 o
   2   7  14      251.90      245.33      9.87 o
   3   7  14       48.33       49.73      5.26 o
   4   7  14      265.08      263.24     10.18 o
   5   7  14       31.16       26.70      5.01 o
   6   7  14      131.31      122.66      9.46 o
   7   7  14        7.76       30.00      7.56 o
   0   8  14       25.94       13.25     10.17 o
   1   8  14      169.08      162.66      8.98 o
   2   8  14       78.82       83.24      7.00 o
   3   8  14       66.06       61.70      6.03 o
   4   8  14       15.40       11.86      4.42 o
   5   8  14        0.49        3.90      4.61 o
   6   8  14        0.43        2.30      5.64 o
   1   9  14       81.57       72.47      7.54 o
   2   9  14      136.06      141.05     10.74 o
   3   9  14        4.19       11.61      4.59 o
   4   9  14       51.23       57.92      6.38 o
   5   9  14        0.36        7.30      5.49 o
   6   9  14       14.38       22.66      6.35 o
   0  10  14      159.46      158.50     14.48 o
   1  10  14       25.61       27.85      5.83 o
   2  10  14       60.93       67.87      7.01 o
   3  10  14        0.15        1.89      4.68 o
   4  10  14        2.73        8.40      4.79 o
   5  10  14        2.46       12.96      5.55 o
   6  10  14       40.97       49.67      7.21 o
   1  11  14       78.06       82.22      7.93 o
   2  11  14       12.61       18.66      5.83 o
   3  11  14        0.45        6.91      5.23 o
   4  11  14       11.51        8.12      5.48 o
   5  11  14        0.21        3.82      6.42 o
   0  12  14      109.35      129.86     26.64 o
   1  12  14        1.90        0.00      4.80 o
   2  12  14       35.45       46.73      7.40 o
   3  12  14        0.09        0.00      5.36 o
   4  12  14        0.66        3.25      5.72 o
   1  13  14        7.59       12.87      6.55 o
   2  13  14        0.39        0.00      5.24 o
   3  13  14        4.84        0.00      5.73 o
   4  13  14        5.90       21.59      7.40 o
   0  14  14        2.95        0.00     11.57 o
   1  14  14        3.57       22.61      6.49 o
   2  14  14        4.09        9.31      6.87 o
   1   1  15        6.33        7.20      2.74 o
   2   1  15       41.53       44.59      4.74 o
   3   1  15       11.03        7.38      4.17 o
   4   1  15      157.71      164.17     10.23 o
   5   1  15        3.62        3.60      5.16 o
   6   1  15        7.06        0.00      5.43 o
   7   1  15       99.81      114.22     10.50 o
   0   2  15      139.29      127.39     11.22 o
   1   2  15        0.10       10.36      2.91 o
   2   2  15       25.25       32.44      4.01 o
   3   2  15        8.29       10.68      4.28 o
   4   2  15       10.72       16.52      7.54 o
   5   2  15       22.28       19.01      5.61 o
   6   2  15        8.54       10.38      6.15 o
   7   2  15        9.74       13.21      6.95 o
   1   3  15       21.75       17.48      3.91 o
   2   3  15      357.52      324.80      9.85 o
   3   3  15       35.65       48.85      5.17 o
   4   3  15      513.24      467.88     15.05 o
   5   3  15        1.44        2.47      5.37 o
   6   3  15       21.03       32.42      6.93 o
   7   3  15        0.21       12.35      6.75 o
   0   4  15      334.13      313.68     14.28 o
   1   4  15      119.96      131.05      7.14 o
   2   4  15       47.90       49.66      4.75 o
   3   4  15       62.64       66.46      5.32 o
   4   4  15       17.34       10.25      7.58 o
   5   4  15       41.29       42.57      6.83 o
   6   4  15       31.47       22.78      6.44 o
   7   4  15       12.09       19.74      6.70 o
   1   5  15       13.41        9.90      3.99 o
   2   5  15       68.93       60.00      5.60 o
   3   5  15        8.56        9.22      4.02 o
   4   5  15       52.86       55.10      6.53 o
   5   5  15       11.51       10.43      5.35 o
   6   5  15        5.02        5.30      7.46 o
   7   5  15       12.14       15.02      9.02 o
   0   6  15      584.06      525.89     23.10 o
   1   6  15        1.55        5.85      5.24 o
   2   6  15      357.06      357.63     11.81 o
   3   6  15      166.96      162.49      7.93 o
   4   6  15        7.58        4.50      4.11 o
   5   6  15      109.12      107.91      8.56 o
   6   6  15       72.90       84.20      8.88 o
   7   6  15       24.14       22.91      8.34 o
   1   7  15      133.38      137.70      8.41 o
   2   7  15      293.73      301.54     11.04 o
   3   7  15        1.11        0.00      3.57 o
   4   7  15       54.45       66.72      5.97 o
   5   7  15        3.21        0.00      5.93 o
   6   7  15        3.85       14.83      6.32 o
   0   8  15      125.01      131.28     13.26 o
   1   8  15        3.43        1.37      4.39 o
   2   8  15       26.44       26.25      6.24 o
   3   8  15        7.28        2.87      4.39 o
   4   8  15        3.89        6.26      6.44 o
   5   8  15        1.99        4.20      5.81 o
   6   8  15        4.61       13.52      6.59 o
   1   9  15       77.71       74.99      9.71 o
   2   9  15        7.49        4.50      4.60 o
   3   9  15      104.40      104.74      8.26 o
   4   9  15        0.96        0.00      4.49 o
   5   9  15        1.73        0.00      5.27 o
   6   9  15        1.00        0.00      6.64 o
   0  10  15       91.83       99.17     14.49 o
   1  10  15        1.11        0.00      4.77 o
   2  10  15      100.94      116.07      9.47 o
   3  10  15       23.77       26.84      6.05 o
   4  10  15       12.96       15.49      5.51 o
   5  10  15       11.76       15.14      6.16 o
   1  11  15       39.32       30.07      9.87 o
   2  11  15       69.30       95.71     10.27 o
   3  11  15        0.47        0.07      5.69 o
   4  11  15       12.43       14.20      5.88 o
   0  12  15        0.85        3.10      7.32 o
   1  12  15        0.14        5.96      8.49 o
   2  12  15       17.73       18.59      7.05 o
   3  12  15       26.45       36.53      6.87 o
   4  12  15       18.91       37.04      7.18 o
   1  13  15        2.22       17.22      6.31 o
   2  13  15       49.27       53.77      8.08 o
   3  13  15       11.48       25.18      7.58 o
   0  14  15        0.00       11.50      8.66 o
   1  14  15        0.41       28.53      7.20 o
   0   0  16      408.91      392.33     17.68 o
   1   0  16       51.04       60.20      6.37 o
   2   0  16       69.37       82.57     17.72 o
   3   0  16      257.35      248.36     16.81 o
   4   0  16        4.00       13.34      8.25 o
   5   0  16        1.61        0.00      6.99 o
   6   0  16       73.65      117.61     14.18 o
   7   0  16        1.69        7.19     10.96 o
   1   1  16       16.86       14.89      3.33 o
   2   1  16       53.89       56.42      5.73 o
   3   1  16        2.03       12.78      5.84 o
   4   1  16      261.54      265.91     12.83 o
   5   1  16       79.87       87.16      9.38 o
   6   1  16       48.83       55.67      8.17 o
   7   1  16      127.03      153.69     12.54 o
   0   2  16      162.73      143.54      9.40 o
   1   2  16        5.39        6.11      3.96 o
   2   2  16       72.66       75.36      5.72 o
   3   2  16        5.02        0.00      4.22 o
   4   2  16       13.13       15.50      5.64 o
   5   2  16        7.37        6.44      5.66 o
   6   2  16       30.64       27.58      7.00 o
   7   2  16        0.71        0.00      7.70 o
   1   3  16        7.56       11.45      3.91 o
   2   3  16      244.32      249.58      9.64 o
   3   3  16        9.70       16.66      4.64 o
   4   3  16       86.78       94.06      8.51 o
   5   3  16       21.07       13.95      7.55 o
   6   3  16       25.87       20.95      6.89 o
   7   3  16        6.07        7.68      7.28 o
   0   4  16      194.19      219.11     15.13 o
   1   4  16        0.03        6.04      3.56 o
   2   4  16      312.66      282.30     10.31 o
   3   4  16       40.89       42.83      7.56 o
   4   4  16       61.68       59.69      6.46 o
   5   4  16       30.40       38.13      7.11 o
   6   4  16        5.07        9.52      6.37 o
   1   5  16        3.76        2.19      4.05 o
   2   5  16        4.22       13.33      4.29 o
   3   5  16       21.85       22.85      4.40 o
   4   5  16       10.72       14.52      6.38 o
   5   5  16       12.26        5.43      5.79 o
   6   5  16        0.53        0.00      7.43 o
   0   6  16        9.98        5.50     13.11 o
   1   6  16       10.57       16.96      4.71 o
   2   6  16        7.00       12.66      5.11 o
   3   6  16       24.69       28.92      4.98 o
   4   6  16        3.79        6.99      5.38 o
   5   6  16       27.97       31.41      6.03 o
   6   6  16        1.32        2.62      6.38 o
   1   7  16        0.01        0.00      4.94 o
   2   7  16       68.10       73.64      6.74 o
   3   7  16       32.71       45.56      5.98 o
   4   7  16        0.31        0.00      4.60 o
   5   7  16        1.46        1.44      5.67 o
   6   7  16       37.90       39.92      7.90 o
   0   8  16       92.95       83.46     11.31 o
   1   8  16       11.90       13.80      6.93 o
   2   8  16        4.00        4.70      4.69 o
   3   8  16       11.67        3.30      4.69 o
   4   8  16        0.40        0.00      4.61 o
   5   8  16        7.10        0.00      5.79 o
   1   9  16      163.48      159.10     10.55 o
   2   9  16        2.92        6.21      5.53 o
   3   9  16       23.76       23.18      5.52 o
   4   9  16       14.46        9.07      6.74 o
   5   9  16        4.34        7.89      6.18 o
   0  10  16        8.80       11.72     13.11 o
   1  10  16       19.18        7.49      9.18 o
   2  10  16       10.19       19.87      5.96 o
   3  10  16        0.51        6.43      4.82 o
   4  10  16       59.77       76.09      8.05 o
   1  11  16       10.71        4.48      5.40 o
   2  11  16       17.61       22.64      9.58 o
   3  11  16        8.53       12.93      6.06 o
   4  11  16       25.57       28.09      6.53 o
   0  12  16       14.35        6.77      8.32 o
   1  12  16        0.27        6.17      5.95 o
   2  12  16        9.44       13.96      6.44 o
   3  12  16        1.95        2.00      8.03 o
   1  13  16        2.55        0.00      8.06 o
   2  13  16        3.94        1.02      6.89 o
   1   1  17        1.53        6.54      4.07 o
   2   1  17       69.51       73.35      7.03 o
   3   1  17        2.12        4.61      9.56 o
   4   1  17       11.51        6.29      5.01 o
   5   1  17       33.09       35.20      6.89 o
   6   1  17        1.10       15.50      7.12 o
   0   2  17        5.88        4.14      5.38 o
   1   2  17        1.10        0.00      4.01 o
   2   2  17        3.25        0.00      5.16 o
   3   2  17       17.36       12.81      5.32 o
   4   2  17       19.23       26.16      6.01 o
   5   2  17        9.61       17.53      6.14 o
   6   2  17        0.94        0.00      9.61 o
   1   3  17       69.07       62.08      5.57 o
   2   3  17       71.49       89.50      6.91 o
   3   3  17       14.16        3.89      4.67 o
   4   3  17       91.77       99.37      9.18 o
   5   3  17       65.54       60.15      8.76 o
   6   3  17        0.61        0.00      6.38 o
   0   4  17       67.28       76.73     10.09 o
   1   4  17       28.60       37.89      5.24 o
   2   4  17      108.27      104.63      7.54 o
   3   4  17        2.41        9.17      5.17 o
   4   4  17       32.22       33.22      6.40 o
   5   4  17        4.11        4.93      5.93 o
   6   4  17       13.31       13.47      8.22 o
   1   5  17       12.35       13.84      4.66 o
   2   5  17      171.27      156.25      8.55 o
   3   5  17        4.19       10.40      4.69 o
   4   5  17      181.03      192.39     10.65 o
   5   5  17        5.26        0.00      5.97 o
   6   5  17       10.93       13.93      7.07 o
   0   6  17      203.39      193.86     15.32 o
   1   6  17        2.46       13.57      4.97 o
   2   6  17      177.67      176.43      9.64 o
   3   6  17       41.80       39.73      5.73 o
   4   6  17        1.44        4.00      5.53 o
   5   6  17        4.63        3.29      6.02 o
   1   7  17        0.64       11.78      5.46 o
   2   7  17      101.86       83.65      7.42 o
   3   7  17       50.14       50.68      6.20 o
   4   7  17       26.15       31.16      6.82 o
   5   7  17       19.27       24.60      7.46 o
   0   8  17       18.01       18.52      8.13 o
   1   8  17        0.16        0.00     10.54 o
   2   8  17        7.63        0.00      5.80 o
   3   8  17       20.99       12.30      4.91 o
   4   8  17        1.02        0.76      4.94 o
   5   8  17        1.61        3.03      9.33 o
   1   9  17      101.28      121.17      9.61 o
   2   9  17        5.00       14.05      5.73 o
   3   9  17        3.49        1.36      6.93 o
   4   9  17       24.41       31.57      6.23 o
   0  10  17        0.47        0.00      7.15 o
   1  10  17        8.12       25.13      6.14 o
   2  10  17        0.27        3.46      5.80 o
   3  10  17        1.17        5.55      8.09 o
   4  10  17        6.63       11.09      6.18 o
   1  11  17        3.67        0.00      7.22 o
   2  11  17       12.69       21.76      8.87 o
   3  11  17        0.74        1.09      6.13 o
   0  12  17       11.73       26.11     10.02 o
   1  12  17       18.73       23.79      6.58 o
   2  12  17       14.45       22.69      6.77 o
   0   0  18       24.80       30.73      8.98 o
   1   0  18       48.15       58.62     17.71 o
   2   0  18       10.18       20.73      7.40 o
   3   0  18      281.47      284.01     18.97 o
   4   0  18        3.13        5.93     10.87 o
   5   0  18        7.36       22.65      8.72 o
   6   0  18       16.62       32.83     10.96 o
   1   1  18        0.58        4.17      5.68 o
   2   1  18       12.00        0.00      6.15 o
   3   1  18       25.93       13.14      5.63 o
   4   1  18       21.73       19.98      6.02 o
   5   1  18       32.83       33.02      6.81 o
   6   1  18       44.59       50.85      8.41 o
   0   2  18      108.21      121.22     15.35 o
   1   2  18       66.53       69.67      6.27 o
   2   2  18       84.21       78.86      8.48 o
   3   2  18       98.88      100.46     11.74 o
   4   2  18        0.37        5.11      5.65 o
   5   2  18       61.30       46.27      7.35 o
   6   2  18        3.49        5.75      8.56 o
   1   3  18       74.32       72.24      7.62 o
   2   3  18        5.55        8.60      5.14 o
   3   3  18        0.06        3.16      5.85 o
   4   3  18        0.61        3.26      5.30 o
   5   3  18       18.45       18.17      6.88 o
   6   3  18        9.01       12.68      7.65 o
   0   4  18       52.10       58.35      9.40 o
   1   4  18      144.34      150.78      8.72 o
   2   4  18       22.01       20.49      5.85 o
   3   4  18      308.14      289.51     13.59 o
   4   4  18       35.16       38.48      7.47 o
   5   4  18       57.72       50.99      8.45 o
   1   5  18      290.79      299.81     13.25 o
   2   5  18        3.83        0.00      4.71 o
   3   5  18       14.06       14.13      5.78 o
   4   5  18       26.87       21.04      6.79 o
   5   5  18        0.29        0.00      9.58 o
   0   6  18      171.27      182.81     17.22 o
   1   6  18       12.08        0.00      6.11 o
   2   6  18       17.47       25.06      5.67 o
   3   6  18       47.99       48.80      6.82 o
   4   6  18       32.21       40.30      6.94 o
   5   6  18        5.28        6.45      7.63 o
   1   7  18      218.20      225.76     12.14 o
   2   7  18       18.36       10.09      6.92 o
   3   7  18        0.13        3.80      5.60 o
   4   7  18       10.07        8.79      6.17 o
   0   8  18      118.50      132.81     14.32 o
   1   8  18        6.11        9.14      5.53 o
   2   8  18       16.86       22.30      6.54 o
   3   8  18        1.95        8.36      9.15 o
   4   8  18        0.04        5.04      7.84 o
   1   9  18       15.55        7.32      5.94 o
   2   9  18       14.07       12.69      7.24 o
   3   9  18       20.97       19.59      5.73 o
   0  10  18        1.59        5.70     12.18 o
   1  10  18       35.28       43.86      7.11 o
   2  10  18        1.01        9.20      5.91 o
   3  10  18       26.68       41.22      8.53 o
   1  11  18        1.06        8.59      6.18 o
   1   1  19       20.50       18.01      6.93 o
   2   1  19        6.37        0.00      9.02 o
   3   1  19        8.31       23.31      5.92 o
   4   1  19        5.92       13.68      6.15 o
   5   1  19        8.80       11.73      6.97 o
   0   2  19       49.00       69.36     12.15 o
   1   2  19        0.03        2.60      4.89 o
   2   2  19        7.54       13.04      6.13 o
   3   2  19        0.00        0.00      7.33 o
   4   2  19        2.54        0.00      5.44 o
   5   2  19       25.77       50.97      7.97 o
   1   3  19        2.95        0.00      4.75 o
   2   3  19       17.53       21.25      6.16 o
   3   3  19        0.30       17.28     10.43 o
   4   3  19        5.79        5.87      6.91 o
   5   3  19        7.89        8.64      6.42 o
   0   4  19        1.91        8.54     12.81 o
   1   4  19       16.25        8.35      6.35 o
   2   4  19        1.72       12.16      6.06 o
   3   4  19        5.83        5.98      6.64 o
   4   4  19       22.89       24.91      7.28 o
   5   4  19        6.62       13.47      8.17 o
   1   5  19      150.80      166.81     11.66 o
   2   5  19       13.11       20.45      5.57 o
   3   5  19        1.38        5.12      5.63 o
   4   5  19        4.85        9.02      7.90 o
   0   6  19      141.11      128.45     13.87 o
   1   6  19        3.72        3.13      5.06 o
   2   6  19        7.47       15.37      6.14 o
   3   6  19        6.02        7.05      6.35 o
   4   6  19        2.20        0.00      6.43 o
   1   7  19        0.01        5.97      5.59 o
   2   7  19        7.53       22.61      6.50 o
   3   7  19       10.22        7.56      6.08 o
   4   7  19        1.74        4.82      6.80 o
   0   8  19       82.29       88.30     12.37 o
   1   8  19        6.23        6.04      5.72 o
   2   8  19       21.62       19.96      6.42 o
   3   8  19       10.11       17.75      6.97 o
   1   9  19        1.52       11.30      6.28 o
   2   9  19       40.58       61.29      8.08 o
   0  10  19        0.45        0.00      8.05 o
   1  10  19       13.83       17.69      6.67 o
   1   0  20        0.03       22.75     19.02 o
   2   0  20        6.93        2.50     11.18 o
   3   0  20        1.57       10.72      8.44 o
   4   0  20       32.72       26.06      9.99 o
   1   1  20        0.02        8.47     12.00 o
   2   1  20        9.63        0.00      7.09 o
   3   1  20        3.11        0.00      7.80 o
   4   1  20        0.43        7.13      6.03 o
   0   2  20        3.57        0.00      9.24 o
   1   2  20       11.27       25.40      8.49 o
   2   2  20        1.99        0.00      7.88 o
   3   2  20        1.84        0.00      9.42 o
   4   2  20       34.38       47.59      8.23 o
   1   3  20       14.00        7.48      6.76 o
   2   3  20        5.05       12.42      7.41 o
   3   3  20        8.26        1.95      6.21 o
   4   3  20       10.06        4.49      7.18 o
   0   4  20        4.88       11.60     10.15 o
   1   4  20        6.09        6.88      5.75 o
   2   4  20        2.25        9.21      6.96 o
   3   4  20        0.00       19.49      7.22 o
   4   4  20       31.04       18.43     15.81 o
   1   5  20       25.52       23.84     10.15 o
   2   5  20        0.74        5.79      7.24 o
   3   5  20        0.09        3.98      7.28 o
   0   6  20       76.17       85.26     12.20 o
   1   6  20        0.62       21.23      7.72 o
   2   6  20       14.47       17.93      6.86 o
   3   6  20       11.89        0.00      6.63 o
   1   7  20        0.70        0.00      7.10 o
   2   7  20        4.90       13.37      7.48 o
   0   8  20        9.03       11.50      8.61 o
   1   8  20        1.59        1.49      7.63 o
   2   8  20        3.61       10.23     10.19 o
   1   1  21       11.02        0.00     12.73 o
   2   1  21        0.03        0.00      6.47 o
   3   1  21        0.15        7.81      7.60 o
   0   2  21        3.02        2.53      9.96 o
   1   2  21        0.03       17.80     11.03 o
   2   2  21        2.55        0.00      7.53 o
   3   2  21        2.81        0.00      6.14 o
   1   3  21       44.76       50.82     12.71 o
   2   3  21        5.87       13.87      7.26 o
   3   3  21        6.49       13.98      8.76 o
   0   4  21        7.51       18.35     10.98 o
   1   4  21       11.78       13.58     11.90 o
   2   4  21        0.82       13.00      9.44 o
   3   4  21       18.78        9.18      7.87 o
   1   5  21       30.20       43.15      8.00 o
   2   5  21        0.81        7.09     11.14 o
   0   6  21       66.98       44.44     13.26 o
   1   6  21        6.24        7.31      6.43 o
   2   0  22       36.34       39.38     13.52 o
   1   1  22       23.41        0.55     13.77 o
   2   1  22        0.31        6.49      9.23 o
   1   2  22        1.23        0.00     10.99 o
   1   3  22        4.68       27.15     10.70 o
   0   4  22        8.46        5.77     10.91 o
 
